# Supplementary material for: A Shift from Cellular to Humoral Responses Contributes to Innate Immune Memory in the Vector Snail Biomphalaria glabrata
Source: PLoS Pathog. 2016 Jan 6;12(1):e1005361. doi: 10.1371/journal.ppat.1005361 (PMC4703209; doi:10.1371/journal.ppat.1005361)
Supplement: S1 Table — Quality reads (Phred score >29) were aligned on the transcriptome assembly using the C++ script Bowtie2 (v2.0.2) (255 score) running thanks local engine using Galaxy Project server (Giardine, Riemer et al. 2005). The DESeq2 software (Love, Huber et al. 2014) (v2.12;http://www.bioconductor.org/packages/release/bioc/html/DESeq2.html) (defaults settings) allows for quantifying the differential gene expression with comparing two biological duplicates from uninfected snails sample (Bre1 and Bre2) against infected samples (Pvalue<0.1). For each cluster transcript ID, Blast2GO annotation and Log2FC results were indicated. (XLSX) [file ppat.1005361.s002.xlsx]

## Sheet: Resume
Table S1. List of differentially represented transcripts in RNAseq clusters.
Quality reads (Phred score >29) were aligned on the transcriptome assembly using the C++ script Bowtie2 (v2.0.2) (255 score) running thanks local engine using Galaxy Project server (Giardine, Riemer et al. 2005). The DESeq2 software (Love, Huber et al. 2014) (v2.12;http://www.bioconductor.org/packages/release/bioc/html/DESeq2.html) (defaults settings) allows for quantifying the differential gene …

## Sheet: Cluster 1
iD	Best blast _AND_ Mean blast (20 blasts)	Log2FC from DESeq2 analysis
		BB24	BB96	BB15	BB25	BBB
BB_Locus_53127_Transcript_1/1_Confidence_0.000_Length_208	fibrinogen-related protein_AND_fibrinogen-related protein 2 [Biomphalaria glabrata]	0	0	1.189951	0	0
BB_Locus_14656_Transcript_1/3_Confidence_0.944_Length_413	fibrinogen-related protein_AND_BgMFREP4 precursor [Biomphalaria glabrata]	0	0	1.241023	0	0
BBVBR_Locus_2264_Transcript_1/5_Confidence_0.300_Length_1740	adam family mig-17_AND_PREDICTED: zinc metalloproteinase-disintegrin batroxstatin-3-like [Aplysia californica]	0	0	1.28074	0	0
cdhitest_out_83899	adam family mig-17_AND_ADAM family mig-17 [Crassostrea gigas]	0	0	1.289736	0	0
BB_Locus_342_Transcript_1/3_Confidence_0.500_Length_2028	adam family mig-17_AND_PREDICTED: zinc metalloproteinase-disintegrin batroxstatin-3-like [Aplysia californica]	0	0	1.284223	0	0
cdhitest_out_226216	rrna promoter binding protein_AND_rRNA promoter binding protein [Brugia malayi]	0	1.197918	0	0	0
cdhitest_out_222467	rrna promoter binding protein_AND_PREDICTED: uncharacterized protein LOC101742759 [Bombyx mori]	0	2.37106	0	0	0
BB_Locus_31226_Transcript_2/5_Confidence_0.300_Length_208	copper type ascorbate-dependent_AND_hypothetical protein LOTGIDRAFT_237776 [Lottia gigantea]	0	1.200501	0	0	0
BBVBR_Locus_2772_Transcript_8/18_Confidence_0.117_Length_766	tyramine beta-hydroxylase- partial_AND_PREDICTED: tyramine beta-hydroxylase-like, partial [Aplysia californica]	0	1.091045	0	0	0
Bre_Locus_26686_Transcript_1/2_Confidence_1.000_Length_754	cell division septal protein_AND_hypothetical protein [Brachybacterium paraconglomeratum]	0	1.21147	0	0	0
BR_Locus_102030_Transcript_1/2_Confidence_0.333_Length_783	PREDICTED: uncharacterized protein LOC101860944_AND_PREDICTED: uncharacterized protein LOC101860944 [Aplysia californica]	1.590556	0	0	0	0
BV_Locus_54535_Transcript_3/3_Confidence_0.000_Length_686	thrombospondin-related adhesive protein_AND_PREDICTED: SCO-spondin-like [Aplysia californica]	1.20884	0	0	0	0
BR_Locus_20551_Transcript_30/36_Confidence_0.247_Length_823	vacuolar sorting protein_AND_putative vacuolar sorting protein [Neofusicoccum parvum UCRNP2]	2.434592	0	0	0	0
BBVBR_Locus_82884_Transcript_2/2_Confidence_0.600_Length_296	dentin sialophospho_AND_putative uncharacterized protein [Clostridium sp. CAG:964]	1.537924	0	0	0	0
cdhitest_out_65786	f-box lrr-repeat protein 18_AND_PREDICTED: F-box/LRR-repeat protein 18-like [Aplysia californica]	2.233464	0	0	0	0
Bre_Locus_8500_Transcript_4/5_Confidence_0.500_Length_600	heat shock protein beta-1_AND_small heat shock protein [Trichinella spiralis]	1.393148	0	0	0	0
BB_Locus_12715_Transcript_10/18_Confidence_0.500_Length_751	lethal essential for life_AND_hypothetical protein LOTGIDRAFT_104895, partial [Lottia gigantea]	1.375854	0	0	0	0
cdhitest_out_146066	protein_AND_predicted protein [Nematostella vectensis]	1.465445	0	0	0	0
BBVBR_Locus_27148_Transcript_5/5_Confidence_0.000_Length_286	heat shock protein beta-1_AND_small heat shock protein [Trichinella spiralis]	1.310589	0	0	0	0
BB_Locus_109688_Transcript_1/1_Confidence_0.000_Length_373	early endosome antigen 1-like isoform x2_AND_PREDICTED: early endosome antigen 1-like isoform X2 [Aplysia californica]	1.588515	0	0	0	0
BR_Locus_114418_Transcript_1/7_Confidence_0.765_Length_398	uncharacterized transmembrane protein ddb_g0289901-like_AND_PREDICTED: uncharacterized transmembrane protein DDB_G0289901-like [Danio rerio]	1.798026	2.331334	0	0	0
cdhitest_out_222279	tyramine beta-hydroxylase- partial_AND_PREDICTED: tyramine beta-hydroxylase-like, partial [Aplysia californica]	0	1.329067	0	0	1.322621
BB_Locus_10534_Transcript_2/14_Confidence_0.385_Length_674	tyramine beta-hydroxylase- partial_AND_PREDICTED: tyramine beta-hydroxylase-like, partial [Aplysia californica]	0	1.435083	0	0	1.692449
BBVBR_Locus_4202_Transcript_4/5_Confidence_0.375_Length_407	moxd1 homolog 1- partial_AND_PREDICTED: MOXD1 homolog 1-like, partial [Aplysia californica]	0	1.260586	0	0	1.424687
BV_Locus_3750_Transcript_4/6_Confidence_0.375_Length_921	PREDICTED: uncharacterized protein LOC101856976_AND_PREDICTED: uncharacterized protein LOC101856976 [Aplysia californica]	0	1.367052	0	0	2.310158
BBVBR_Locus_1538_Transcript_5/7_Confidence_0.667_Length_498	cysteine-rich motor neuron 1_AND_PREDICTED: BPTI/Kunitz domain-containing protein 4-like [Aplysia californica]	0	1.670015	0	0	2.18765
BV_Locus_7804_Transcript_3/5_Confidence_0.700_Length_997	bpti kunitz domain-containing protein 4-like_AND_PREDICTED: BPTI/Kunitz domain-containing protein 4-like [Aplysia californica]	0	1.625254	0	0	2.104637
BB_Locus_15453_Transcript_2/6_Confidence_0.800_Length_522	cysteine-rich motor neuron 1 protein_AND_PREDICTED: antistasin-like [Aplysia californica]	0	1.527631	0	0	2.215727
BR_Locus_1293_Transcript_4/10_Confidence_0.625_Length_869	bpti kunitz domain-containing protein 4-like_AND_PREDICTED: BPTI/Kunitz domain-containing protein 4-like [Aplysia californica]	0	1.663769	0	0	2.288039
BR_Locus_1293_Transcript_9/10_Confidence_0.750_Length_950	bpti kunitz domain-containing protein 4-like_AND_PREDICTED: BPTI/Kunitz domain-containing protein 4-like [Aplysia californica]	0	1.583221	0	0	2.164672
BBVBR_Locus_2772_Transcript_4/18_Confidence_0.233_Length_1129	tyramine beta-hydroxylase- partial_AND_PREDICTED: tyramine beta-hydroxylase-like, partial [Aplysia californica]	0	1.440575	0	1.374525	0
cdhitest_out_224512	pg1 homology to homo sapiens_AND_hypothetical protein [Propionibacterium acnes]	0	2.163223	0	1.709228	0
BBVBR_Locus_178282_Transcript_1/1_Confidence_1.000_Length_281	predicted protein_AND_predicted protein [Nematostella vectensis]	0	1.125265	0	1.584132	0
BB_Locus_47929_Transcript_1/1_Confidence_0.000_Length_1073	vwd domain-containing protein 2_AND_PREDICTED: SCO-spondin-like [Aplysia californica]	0	1.255377	0	1.366342	0
BB_Locus_190776_Transcript_1/1_Confidence_1.000_Length_497	cell wall-associated hydrolase_AND_hypothetical protein [Halomonas titanicae]	0	1.972822	0	2.113023	0
BV_Locus_97934_Transcript_5/6_Confidence_0.783_Length_488	cytochrome p450 liketbp_AND_Cytochrome P450 likeTBP [Medicago truncatula]	0	1.210004	0	1.426345	0
cdhitest_out_68395	PREDICTED: uncharacterized protein LOC101859053_AND_PREDICTED: uncharacterized protein LOC101859053 [Aplysia californica]	0	0	2.001866	2.253425	0
BB_Locus_6229_Transcript_1/1_Confidence_0.000_Length_522	fibrinogen-related protein_AND_fibrinogen-related protein 3.3 [Biomphalaria glabrata]	1.2093	0	1.316236	0	0
BV_Locus_26937_Transcript_1/1_Confidence_0.000_Length_498	PREDICTED: uncharacterized protein LOC101857564_AND_PREDICTED: uncharacterized protein LOC101857564 [Aplysia californica]	0	0	1.280836	0	1.49748
BB_Locus_24319_Transcript_1/1_Confidence_0.000_Length_660	PREDICTED: uncharacterized protein LOC101855431_AND_PREDICTED: uncharacterized protein LOC101855431 [Aplysia californica]	0	0	1.232334	0	1.375005
BB_Locus_16194_Transcript_1/1_Confidence_0.000_Length_786	PREDICTED: uncharacterized protein LOC101861940_AND_PREDICTED: uncharacterized protein LOC101861940 [Aplysia californica]	0	0	1.344792	0	1.640048
BB_Locus_14611_Transcript_10/10_Confidence_0.235_Length_740	fibrinolytic isozyme c-like_AND_serine peptidase 2 [Radix peregra]	0	0	1.268403	0	1.609027
cdhitest_out_66020	tyrosine aminotransferase- partial_AND_PREDICTED: tyrosine aminotransferase-like, partial [Latimeria chalumnae]	0	0	0	1.664329	1.515684
cdhitest_out_109057	multiple epidermal growth factor-like domains protein 6_AND_PREDICTED: uncharacterized protein LOC101859476 [Aplysia californica]	0	0	0	3.713922	3.366473
BBVBR_Locus_85868_Transcript_2/2_Confidence_0.000_Length_378	eb partial_AND_hypothetical protein LOTGIDRAFT_169285 [Lottia gigantea]	0	0	0	1.945559	1.755939
BV_Locus_15647_Transcript_1/3_Confidence_0.950_Length_736	tyrosine aminotransferase_AND_hypothetical protein LOTGIDRAFT_227234 [Lottia gigantea]	0	0	0	1.572597	1.409494
BBVBR_Locus_10132_Transcript_1/5_Confidence_0.429_Length_461	goose-type lysozyme 2_AND_G-type lysozyme [Physella acuta]	0	0	0	1.957595	1.757266
BV_Locus_4_Transcript_96/632_Confidence_0.019_Length_1454	olfactory receptor 14c36-like_AND_hypothetical protein CGI_10017680, partial [Crassostrea gigas]	0	0	0	1.892164	1.689426
BB_Locus_4832_Transcript_2/4_Confidence_0.200_Length_2336	nuclear receptor subfamily 2 group f member 5-like_AND_PREDICTED: uncharacterized protein DDB_G0271670-like isoform X1 [Aplysia californica]	0	0	0	1.312556	1.172141
Bre_Locus_86515_Transcript_1/4_Confidence_0.833_Length_702	kruppel-like factor_AND_kruppel-like factor [Lehmannia valentiana]	0	0	0	1.79751	1.602221
cdhitest_out_13219	phosphoenolpyruvate carboxykinase_AND_PREDICTED: phosphoenolpyruvate carboxykinase [GTP], mitochondrial-like [Aplysia californica]	0	0	0	1.687426	1.4981
cdhitest_out_251719	hypothetical protein CERSUDRAFT_163840, partial_AND_hypothetical protein CERSUDRAFT_163840, partial [Ceriporiopsis subvermispora B]	0	0	0	5.170966	4.596329
cdhitest_out_226252	glycosyl transferase (glycosyl transferase family 2)_AND_Putative uncharacterized protein, partial [Rhodospirillum photometricum DSM 122]	0	0	0	1.736729	1.539968
BBVBR_Locus_90_Transcript_5/7_Confidence_0.419_Length_350	rrna intron-encoded homing endonuclease_AND_hypothetical protein SORBIDRAFT_05g016450 [Sorghum bicolor]	0	0	0	4.645316	4.044671
BR_Locus_23490_Transcript_1/1_Confidence_0.952_Length_214	hypothetical protein RSPPHO_03274, partial_AND_hypothetical protein RSPPHO_03274, partial [Rhodospirillum photometricum DSM 122]	0	0	0	2.064404	1.784327
cdhitest_out_247710	protein_AND_senescence-associated protein [Mytilus edulis]	0	0	0	4.725386	4.148533
cdhitest_out_225762	is1 transposase partial_AND_hypothetical protein [Vibrio mimicus]	0	0	0	3.012433	2.643501
BR_Locus_126112_Transcript_1/2_Confidence_0.917_Length_201	cell wall-associated hydrolase_AND_hydrolase [Brucella]	0	0	0	1.967008	1.729953
BBVBR_Locus_91_Transcript_81/196_Confidence_0.006_Length_225	unnamed protein product_AND_unnamed protein product [Macaca fascicularis]	0	0	0	5.165934	4.844535
BR_Locus_61070_Transcript_4/5_Confidence_0.500_Length_979	selectin partial_AND_PREDICTED: uncharacterized protein LOC101862063 [Aplysia californica]	0	0	0	1.438935	1.350031
BV_Locus_4025_Transcript_3/5_Confidence_0.154_Length_223	phosphoenolpyruvate carboxykinase_AND_PREDICTED: phosphoenolpyruvate carboxykinase [GTP], mitochondrial-like [Aplysia californica]	0	0	0	1.448858	1.34785
cdhitest_out_40459	protein_AND_hypothetical protein LOTGIDRAFT_106125 [Lottia gigantea]	0	0	0	1.555519	1.429365
BBVBR_Locus_32322_Transcript_1/3_Confidence_0.967_Length_511	cell wall-associated partial_AND_hypothetical protein [Bacteroides coprocola]	0	0	0	2.024096	1.868982
BBVBR_Locus_59_Transcript_91/181_Confidence_0.019_Length_368	protein_AND_hypothetical protein OXYTRI_13058 [Oxytricha trifallax]	0	0	0	2.456611	2.396891
BB_Locus_16319_Transcript_1/1_Confidence_0.000_Length_959	kruppel-like factor_AND_kruppel-like factor [Lehmannia valentiana]	0	0	0	1.712512	1.671986
BBVBR_Locus_32662_Transcript_2/2_Confidence_0.000_Length_836	serine arginine-rich splicing factor 4-like_AND_PREDICTED: serine/arginine-rich splicing factor 4-like [Aplysia californica]	0	0	0	1.70563	1.647402
BV_Locus_4_Transcript_92/632_Confidence_0.016_Length_1466	atp synthase subunit beta_AND_hypothetical protein CGI_10017680, partial [Crassostrea gigas]	0	0	0	2.139288	2.067865
cdhitest_out_69186	pg1 homology to homo sapiens_AND_hypothetical protein [Propionibacterium acnes]	0	0	0	1.817461	1.745507
BBVBR_Locus_14_Transcript_120/159_Confidence_0.026_Length_652	protein_AND_senescence associated protein [Echinococcus multilocularis]	0	0	0	2.181593	2.085913
cdhitest_out_93041	camp-responsive element-binding 2_AND_PREDICTED: cAMP-responsive element-binding protein-like 2 isoform 3 [Dasypus novemcinctus]	0	0	0	1.581674	1.510392
cdhitest_out_258020	hypothetical protein LOTGIDRAFT_143398, partial_AND_hypothetical protein LOTGIDRAFT_143398, partial [Lottia gigantea]	0	0	0	2.666702	2.52056
BBVBR_Locus_16574_Transcript_7/9_Confidence_0.583_Length_493	cell wall-associated hydrolase_AND_conserved hypothetical protein [Magnetospirillum gryphiswaldense MSR-1]	0	0	0	1.827588	1.733951
cdhitest_out_223358	alpha-aminoadipic semialdehyde mitochondrial_AND_PREDICTED: alpha-aminoadipic semialdehyde synthase, mitochondrial-like isoform X1 [Aplysia californica]	0	0	0	1.533955	1.460552
cdhitest_out_28623	pg1 protein_AND_hypothetical protein [uncultured bacterium 122006-I05]	0	0	0	2.244062	1.86943
BB_Locus_82233_Transcript_1/1_Confidence_0.000_Length_423	multidrug resistance-associated protein 5-like_AND_PREDICTED: multidrug resistance-associated protein 5-like isoform X1 [Aplysia californica]	0	0	0	2.004772	1.652312
cdhitest_out_246959	rrna promoter binding protein_AND_rRNA promoter binding protein [Brugia malayi]	0	0	0	6.373126	5.419693
BB_Locus_16_Transcript_177/300_Confidence_0.035_Length_1344	protein_AND_predicted protein [Nematostella vectensis]	0	0	0	1.949693	1.657684
BBVBR_Locus_59_Transcript_169/181_Confidence_0.078_Length_2685	hypothetical protein OXYTRI_13058_AND_hypothetical protein OXYTRI_13058 [Oxytricha trifallax]	0	0	0	1.969285	1.670211
BV_Locus_105390_Transcript_4/10_Confidence_0.855_Length_490	pg1 homology to homo sapiens_AND_permease [Lactobacillus jensenii]	0	0	0	1.788285	1.512394
cdhitest_out_63412	hypothetical protein HM1_3149_AND_hypothetical protein HM1_3149 [Heliobacterium modesticaldum Ice1]	0	0	0	2.185037	1.842447
BB_Locus_26262_Transcript_1/1_Confidence_0.000_Length_281	lysoplasmalogenase-like protein tmem86a_AND_PREDICTED: lysoplasmalogenase-like protein TMEM86A-like [Aplysia californica]	0	0	0	1.8369	1.571923
BV_Locus_29375_Transcript_1/3_Confidence_0.333_Length_765	kruppel-like factor_AND_kruppel-like factor [Lehmannia valentiana]	0	0	0	1.679646	1.434273
BR_Locus_104192_Transcript_1/1_Confidence_0.950_Length_207	protein_AND_hypothetical protein OXYTRI_13058 [Oxytricha trifallax]	0	0	0	2.850675	2.21858
BB_Locus_67770_Transcript_1/1_Confidence_0.000_Length_875	multidrug resistance-associated protein 5_AND_PREDICTED: multidrug resistance-associated protein 5-like [Aplysia californica]	0	0	0	2.059241	1.636498
BB_Locus_13630_Transcript_2/2_Confidence_0.000_Length_529	hyaluronidase-3-like isoform x3_AND_PREDICTED: hyaluronidase-2-like [Xiphophorus maculatus]	0	0	0	1.753797	1.392702
BV_Locus_136962_Transcript_12/12_Confidence_0.224_Length_370	cell wall-associated partial_AND_cell wall-associated hydrolase, partial [Escherichia sp. 3_2_53FAA]	0	0	0	3.127602	2.464033
BR_Locus_8_Transcript_66/392_Confidence_0.021_Length_1375	protein_AND_hypothetical protein TREMEDRAFT_33574 [Tremella mesenterica DSM 1558]	0	0	0	4.310106	3.486165
BBVBR_Locus_59_Transcript_116/181_Confidence_0.031_Length_1373	cytochrome p450 liketbp_AND_unnamed protein product [Schistosoma mansoni]	0	0	0	1.980856	1.60739
BBVBR_Locus_94153_Transcript_1/1_Confidence_0.000_Length_721	hyaluronidase-1- partial_AND_PREDICTED: uncharacterized protein LOC101845825 [Aplysia californica]	0	0	0	1.699504	1.387554
BV_Locus_4_Transcript_431/632_Confidence_0.010_Length_517	protein_AND_hypothetical protein CERSUDRAFT_163835, partial [Ceriporiopsis subvermispora B]	0	0	0	4.823446	3.863843
BBVBR_Locus_16658_Transcript_3/5_Confidence_0.845_Length_533	cell wall-associated hydrolase_AND_hypothetical protein [uncultured bacterium FGYC_13M19]	0	0	0	2.215593	1.782972
BB_Locus_2879_Transcript_1/1_Confidence_0.000_Length_741	multidrug resistance-associated protein 5_AND_PREDICTED: multidrug resistance-associated protein 5-like [Aplysia californica]	0	0	0	2.021438	1.441237
BBVBR_Locus_34462_Transcript_1/1_Confidence_0.000_Length_1219	mitochondrial glutamate carrier protein_AND_hypothetical protein LOTGIDRAFT_189855 [Lottia gigantea]	0	0	0	2.111761	1.492508
BV_Locus_11459_Transcript_2/20_Confidence_0.350_Length_828	lipin 2_AND_PREDICTED: phosphatidate phosphatase LPIN2-like isoform X5 [Aplysia californica]	0	0	0	2.892977	1.986935
BB_Locus_126453_Transcript_7/8_Confidence_0.758_Length_536	cell wall-associated hydrolase_AND_cell wall-associated hydrolase [Burkholderia multivorans ATCC 17616]	0	0	0	3.904418	2.626805
BB_Locus_117955_Transcript_7/8_Confidence_0.872_Length_541	pg1 homology to homo sapiens_AND_pg1 protein, homology to Homo sapiens [Lactobacillus crispatus ST1]	0	0	0	3.508038	2.67828
BB_Locus_5309_Transcript_3/16_Confidence_0.087_Length_890	p53 regulated pa26 nuclear protein_AND_PREDICTED: sestrin-1-like isoform X3 [Aplysia californica]	0	0	0	1.985322	1.512405
BB_Locus_166865_Transcript_1/1_Confidence_0.875_Length_307	transcript antisense to ribosomal rna protein_AND_transcript antisense to ribosomal rna protein [Nannochloropsis gaditana CCMP526]	0	0	0	3.188899	2.392647
BBVBR_Locus_22263_Transcript_15/19_Confidence_0.132_Length_231	hypothetical protein KUM_1452_AND_hypothetical protein KUM_1452 [Taylorella asinigenitalis 14/45]	0	0	0	2.774189	2.092913
BB_Locus_126453_Transcript_8/8_Confidence_0.889_Length_680	cell wall-associated hydrolase_AND_hypothetical protein, partial [Neisseria meningitidis]	0	0	0	3.344969	2.518028
BR_Locus_21326_Transcript_10/18_Confidence_0.253_Length_251	hypothetical protein HM1_3154_AND_hypothetical protein HM1_3154 [Heliobacterium modesticaldum Ice1]	0	0	0	2.50646	1.83957
cdhitest_out_253277	cell wall-associated hydrolase_AND_hypothetical protein [Propionibacterium acnes]	0	0	0	2.091924	1.54165
BB_Locus_93850_Transcript_2/11_Confidence_0.816_Length_294	cell wall-associated hydrolase domain protein_AND_cell wall-associated hydrolase domain protein [[Clostridium] difficile]	0	0	0	2.210175	1.631958
BV_Locus_140289_Transcript_2/2_Confidence_0.643_Length_414	protein_AND_hypothetical protein THAOC_21441 [Thalassiosira oceanica]	0	0	0	3.356509	1.522559
BBVBR_Locus_157_Transcript_1/5_Confidence_0.545_Length_970	sodium leak channel non-selective protein_AND_PREDICTED: multidrug resistance-associated protein 5-like [Aplysia californica]	0	0	0	2.188795	1.33751
cdhitest_out_120112	glycosyl transferase (glycosyl transferase family 2)_AND_hypothetical protein RSPPHO_03245, partial [Rhodospirillum photometricum DSM 122]	0	0	0	3.508083	2.129901
BBVBR_Locus_11699_Transcript_2/2_Confidence_0.000_Length_858	glutamate synthase_AND_PREDICTED: putative glutamate synthase [NADPH]-like isoform X2 [Aplysia californica]	0	0	0	2.268537	1.357676
cdhitest_out_89174	PREDICTED: uncharacterized protein LOC778867_AND_PREDICTED: uncharacterized protein LOC778867 [Ciona intestinalis]	0	0	0	2.302979	1.501037
BBVBR_Locus_247_Transcript_28/32_Confidence_0.101_Length_614	lipin 2_AND_PREDICTED: phosphatidate phosphatase LPIN2-like isoform X5 [Aplysia californica]	0	0	0	2.019998	1.289488
BR_Locus_19161_Transcript_4/9_Confidence_0.505_Length_556	cell wall-associated hydrolase_AND_cell wall-associated hydrolase [Burkholderia multivorans ATCC 17616]	0	0	0	3.615948	2.281923
BB_Locus_8263_Transcript_1/1_Confidence_0.000_Length_941	glutamate synthase_AND_PREDICTED: putative glutamate synthase [NADPH]-like isoform X2 [Aplysia californica]	0	0	0	2.4322	1.324663
BB_Locus_19344_Transcript_1/1_Confidence_0.000_Length_993	glutamate synthase_AND_PREDICTED: putative glutamate synthase [NADPH]-like isoform X2 [Aplysia californica]	0	0	0	2.494322	1.386959
BR_Locus_11328_Transcript_1/1_Confidence_0.000_Length_387	glutamate synthase_AND_PREDICTED: putative glutamate synthase [NADPH]-like isoform X1 [Aplysia californica]	0	0	0	2.431574	1.378239
BV_Locus_40284_Transcript_1/1_Confidence_0.000_Length_245	glutamate synthase_AND_hypothetical protein LOTGIDRAFT_175496, partial [Lottia gigantea]	0	0	0	2.342069	1.319512
cdhitest_out_124447	translation initiation factor if-2_AND_predicted protein [Hordeum vulgare subsp. vulgare]	0	0	0	2.146261	2.133903
BBVBR_Locus_59_Transcript_164/181_Confidence_0.037_Length_1267	rrna intron-encoded homing endonuclease_AND_hypothetical protein OXYTRI_13058 [Oxytricha trifallax]	0	0	0	2.431653	2.413765
cdhitest_out_82	phosphoenolpyruvate cytosolic_AND_PREDICTED: phosphoenolpyruvate carboxykinase [GTP], mitochondrial-like [Aplysia californica]	0	0	0	1.574836	1.556334
BV_Locus_24392_Transcript_3/8_Confidence_0.478_Length_732	transcript antisense to ribosomal rna protein_AND_hypothetical protein M569_12098, partial [Genlisea aurea]	0	0	0	4.749365	4.770731
BB_Locus_186323_Transcript_1/2_Confidence_1.000_Length_248	hypothetical protein LOTGIDRAFT_144433, partial_AND_hypothetical protein LOTGIDRAFT_144433, partial [Lottia gigantea]	0	0	0	3.505033	3.525565
BBVBR_Locus_2588_Transcript_1/2_Confidence_0.667_Length_595	selectin partial_AND_PREDICTED: uncharacterized protein LOC101862063 [Aplysia californica]	0	0	0	3.310505	3.462818
BBVBR_Locus_2252_Transcript_9/17_Confidence_0.312_Length_1051	nuclear receptor subfamily 1 group d member 2_AND_PREDICTED: nuclear receptor ROR-beta-like [Aplysia californica]	0	0	0	2.563391	2.702058
BB_Locus_43468_Transcript_1/1_Confidence_0.333_Length_201	lymphocyte antigen 75_AND_PREDICTED: lymphocyte antigen 75 [Alligator sinensis]	0	0	0	2.757113	2.897202
BBVBR_Locus_3428_Transcript_4/4_Confidence_0.250_Length_1302	selectin partial_AND_PREDICTED: uncharacterized protein LOC101850944 [Aplysia californica]	0	0	0	1.355278	1.404179
BBVBR_Locus_10132_Transcript_3/5_Confidence_0.571_Length_510	goose-type lysozyme 2_AND_G-type lysozyme [Physella acuta]	0	0	0	1.733858	1.797866
cdhitest_out_93206	cd97 antigen- partial_AND_hypothetical protein LOTGIDRAFT_176352, partial [Lottia gigantea]	0	0	0	1.42345	1.480571
BB_Locus_6367_Transcript_10/11_Confidence_0.235_Length_493	low quality protein: williams-beuren syndrome chromosomal region 27 protein_AND_PREDICTED: LOW QUALITY PROTEIN: Williams-Beuren syndrome chromosomal region 27 protein [Otolemur garnettii]	0	0	0	1.926597	1.961962
BB_Locus_13983_Transcript_5/5_Confidence_0.143_Length_656	PREDICTED: uncharacterized protein LOC101860999_AND_PREDICTED: uncharacterized protein LOC101860999 [Aplysia californica]	0	0	0	1.32269	1.357233
BB_Locus_16_Transcript_282/300_Confidence_0.002_Length_497	hypothetical protein M569_12098, partial_AND_hypothetical protein M569_12098, partial [Genlisea aurea]	0	0	0	4.811942	4.921021
BBVBR_Locus_700_Transcript_3/8_Confidence_0.159_Length_517	carbamoyl-phosphate synthase_AND_hypothetical protein LOTGIDRAFT_137874, partial [Lottia gigantea]	0	0	0	3.061137	3.132413
BV_Locus_45845_Transcript_1/1_Confidence_0.000_Length_203	threonine dehydratase catabolic-like_AND_PREDICTED: threo-3-hydroxyaspartate ammonia-lyase-like, partial [Aplysia californica]	0	0	0	1.486088	1.582721
BV_Locus_6294_Transcript_14/16_Confidence_0.357_Length_939	nuclear receptor subfamily 1 group d member 2_AND_nuclear receptor subfamily 1 DEF [Mytilus galloprovincialis]	0	0	0	2.341205	2.493893
BV_Locus_37553_Transcript_14/18_Confidence_0.305_Length_238	cell wall-associated hydrolase domain protein_AND_conserved hypothetical protein, partial [Streptomyces pristinaespiralis]	0	0	0	2.122674	2.250891
BBVBR_Locus_3428_Transcript_2/4_Confidence_0.750_Length_1155	selectin partial_AND_PREDICTED: uncharacterized protein LOC101850944 [Aplysia californica]	0	0	0	1.366913	1.483246
BR_Locus_86779_Transcript_1/2_Confidence_0.667_Length_389	PREDICTED: uncharacterized protein LOC101845338_AND_PREDICTED: uncharacterized protein LOC101845338 [Aplysia californica]	0	0	0	1.828996	1.969559
Bre_Locus_82774_Transcript_1/1_Confidence_0.909_Length_225	cell wall-associated hydrolase_AND_hypothetical protein [Halomonas titanicae]	0	0	0	1.536563	1.654061
cdhitest_out_30027	cell wall-associated hydrolase_AND_hypothetical protein [Desulfovibrio magneticus RS-1]	0	0	0	1.906147	2.048166
BB_Locus_121260_Transcript_1/1_Confidence_0.000_Length_452	isoform b_AND_PREDICTED: threo-3-hydroxyaspartate ammonia-lyase-like, partial [Aplysia californica]	0	0	0	1.821961	2.01615
Bre_Locus_7886_Transcript_2/7_Confidence_0.400_Length_1060	krueppel-like factor 5_AND_PREDICTED: transcription factor Sp8-like [Aplysia californica]	0	0	0	1.616424	1.7931
cdhitest_out_87683	nuclear receptor subfamily 1 group d member 2_AND_PREDICTED: nuclear receptor ROR-beta-like [Aplysia californica]	0	0	0	2.353763	2.614626
BBVBR_Locus_2907_Transcript_7/8_Confidence_0.600_Length_1324	collagen alpha-4 chain-like_AND_PREDICTED: collagen alpha-4(VI) chain-like [Aplysia californica]	0	0	0	2.094292	2.327802
BBVBR_Locus_2252_Transcript_4/17_Confidence_0.292_Length_913	nuclear receptor subfamily 1 group d member 2_AND_PREDICTED: nuclear receptor ROR-beta-like [Aplysia californica]	0	0	0	2.40273	2.636827
BBVBR_Locus_49913_Transcript_1/1_Confidence_0.000_Length_226	PREDICTED: uncharacterized protein LOC101860578_AND_PREDICTED: uncharacterized protein LOC101860578 [Aplysia californica]	0	0	0	2.920126	3.215273
BBVBR_Locus_26513_Transcript_5/5_Confidence_0.250_Length_648	adipose triglyceride lipase_AND_PREDICTED: patatin-like phospholipase domain-containing protein 2-like [Aplysia californica]	0	0	0	1.368843	1.508756
BBVBR_Locus_2389_Transcript_7/8_Confidence_0.296_Length_1059	krueppel-like factor 5_AND_kruppel-like factor [Lehmannia valentiana]	0	0	0	1.53391	1.713069
BBVBR_Locus_4616_Transcript_55/72_Confidence_0.297_Length_720	pg1 homology to homo sapiens_AND_hypothetical protein IscW_ISCW024385 [Ixodes scapularis]	0	0	0	1.707542	1.919983
BBVBR_Locus_4616_Transcript_54/72_Confidence_0.289_Length_718	pg1 homology to homo sapiens_AND_hypothetical protein IscW_ISCW024385 [Ixodes scapularis]	0	0	0	1.940439	2.181684
BBVBR_Locus_2199_Transcript_3/87_Confidence_0.050_Length_679	arginase-1-like_AND_arginase type I-like protein [Hyriopsis cumingii]	0	0	0	1.583192	1.778318
BB_Locus_19907_Transcript_1/2_Confidence_0.333_Length_839	dentin sialophospho_AND_PREDICTED: dentin sialophosphoprotein-like [Aplysia californica]	0	0	0	2.211386	2.490309
BR_Locus_34785_Transcript_1/2_Confidence_1.000_Length_748	vwa domain-containing protein 3_AND_VWA domain-containing protein 3 [Biomphalaria glabrata]	0	0	0	1.277858	1.914484
BV_Locus_31266_Transcript_2/2_Confidence_0.000_Length_318	argininosuccinate lyase_AND_PREDICTED: argininosuccinate lyase-like isoform X1 [Aplysia californica]	0	0	0	1.430774	2.130455
BB_Locus_9916_Transcript_4/5_Confidence_0.375_Length_592	k+ channel tetramerisation subfamily protein_AND_PREDICTED: uncharacterized protein LOC101855924 [Aplysia californica]	0	0	0	1.356613	2.080282
BB_Locus_9916_Transcript_3/5_Confidence_0.375_Length_815	k+ channel tetramerisation subfamily protein_AND_PREDICTED: uncharacterized protein LOC101855924 [Aplysia californica]	0	0	0	1.256786	1.90008
BR_Locus_21605_Transcript_2/4_Confidence_0.400_Length_632	copper-transporting atpase 1_AND_PREDICTED: WW domain-binding protein 4-like [Aplysia californica]	0	0	0	1.27933	1.942439
BB_Locus_40870_Transcript_3/4_Confidence_0.200_Length_888	ubiquitin carboxyl-terminal hydrolase 24_AND_PREDICTED: LOW QUALITY PROTEIN: ubiquitin carboxyl-terminal hydrolase 24-like [Aplysia californica]	0	0	0	1.765831	2.584322
BB_Locus_21506_Transcript_1/1_Confidence_0.000_Length_246	argininosuccinate lyase_AND_PREDICTED: argininosuccinate lyase-like isoform X1 [Aplysia californica]	0	0	0	1.468591	2.149598
Bre_Locus_30486_Transcript_11/17_Confidence_0.159_Length_404	is1 transposase partial_AND_hypothetical protein [uncultured Chromatiales bacterium HF0200_41F04]	0	0	0	1.882806	2.71975
BBVBR_Locus_39645_Transcript_1/3_Confidence_0.500_Length_396	calcium-independent phospholipase a2-gamma-like isoform x1_AND_PREDICTED: calcium-independent phospholipase A2-gamma-like isoform X1 [Aplysia californica]	0	0	0	1.440054	2.072549
BBVBR_Locus_1606_Transcript_1/1_Confidence_0.500_Length_479	ubiquitin c_AND_GD13313 [Drosophila simulans]	0	0	0	3.582996	4.868917
BBVBR_Locus_21164_Transcript_1/1_Confidence_0.000_Length_563	fatty acid hydroxylase domain-containing protein 2-like_AND_PREDICTED: fatty acid hydroxylase domain-containing protein 2-like isoform X1 [Aplysia californica]	0	0	0	1.459261	1.986328
BV_Locus_1719_Transcript_2/3_Confidence_0.333_Length_581	ring finger protein nhl-1-like_AND_PREDICTED: RING finger protein nhl-1-like, partial [Aplysia californica]	0	0	0	2.011807	2.773858
BB_Locus_23456_Transcript_1/1_Confidence_0.000_Length_282	ubiquitin carboxyl-terminal hydrolase 15_AND_PREDICTED: uncharacterized protein LOC101855924 [Aplysia californica]	0	0	0	1.212599	1.675379
cdhitest_out_124515	fatty acid hydroxylase domain-containing protein 2-like isoform x1_AND_PREDICTED: fatty acid hydroxylase domain-containing protein 2-like isoform X1 [Aplysia californica]	0	0	0	1.298263	1.795145
BB_Locus_20617_Transcript_1/1_Confidence_0.000_Length_1065	universal stress protein mj0531-like_AND_PREDICTED: uncharacterized protein LOC101864421 [Aplysia californica]	0	0	0	1.257486	1.744452
cdhitest_out_2671	PREDICTED: uncharacterized protein DDB_G0271670-like_AND_PREDICTED: uncharacterized protein DDB_G0271670-like [Aplysia californica]	0	0	0	1.337033	1.855107
BB_Locus_3225_Transcript_10/13_Confidence_0.387_Length_1840	argininosuccinate synthase_AND_Argininosuccinate synthase [Callorhinchus milii]	0	0	0	2.337704	3.237009
cdhitest_out_1601	tubulin beta-2c chain_AND_tubulin subunit beta [Schistosoma mansoni]	0	0	0	4.445688	6.111491
BB_Locus_73244_Transcript_2/2_Confidence_0.000_Length_594	26s proteasome non-atpase regulatory subunit 10_AND_PREDICTED: ankyrin-3-like [Aplysia californica]	0	0	0	1.661405	2.285753
cdhitest_out_24897	argininosuccinate synthase_AND_Argininosuccinate synthase [Cricetulus griseus]	0	0	0	2.250619	3.086602
BBVBR_Locus_1098_Transcript_17/29_Confidence_0.315_Length_1183	argininosuccinate synthase_AND_hypothetical protein LOTGIDRAFT_231283 [Lottia gigantea]	0	0	0	2.280242	3.195413
BB_Locus_3225_Transcript_9/13_Confidence_0.032_Length_1001	argininosuccinate synthase_AND_hypothetical protein LOTGIDRAFT_231283 [Lottia gigantea]	0	0	0	2.331604	3.26707
BR_Locus_10682_Transcript_8/11_Confidence_0.520_Length_1607	argininosuccinate synthase_AND_hypothetical protein LOTGIDRAFT_231283 [Lottia gigantea]	0	0	0	2.26595	3.163713
BBVBR_Locus_1098_Transcript_28/29_Confidence_0.479_Length_1794	argininosuccinate synthase_AND_Argininosuccinate synthase [Callorhinchus milii]	0	0	0	2.319652	3.236051
BBVBR_Locus_1098_Transcript_4/29_Confidence_0.452_Length_1605	argininosuccinate synthase_AND_Argininosuccinate synthase [Callorhinchus milii]	0	0	0	2.240675	3.159192
BR_Locus_10682_Transcript_6/11_Confidence_0.720_Length_1813	argininosuccinate synthase_AND_Argininosuccinate synthase [Callorhinchus milii]	0	0	0	2.256078	3.182335
BBVBR_Locus_1098_Transcript_10/29_Confidence_0.178_Length_1341	argininosuccinate synthase_AND_Argininosuccinate synthase [Callorhinchus milii]	0	0	0	2.259639	3.203741
BB_Locus_3970_Transcript_1/15_Confidence_0.113_Length_587	PREDICTED: uncharacterized protein LOC101850592_AND_PREDICTED: uncharacterized protein LOC101850592 [Aplysia californica]	0	0	0	1.280102	1.592025
BBVBR_Locus_167891_Transcript_1/1_Confidence_0.000_Length_251	ornithine transcarbamylase_AND_hypothetical protein BRAFLDRAFT_287613 [Branchiostoma floridae]	0	0	0	2.052466	2.540972
BBVBR_Locus_36284_Transcript_1/2_Confidence_0.333_Length_397	ring finger protein nhl-1-like_AND_PREDICTED: RING finger protein nhl-1-like [Aplysia californica]	0	0	0	2.20972	2.713442
BBVBR_Locus_27529_Transcript_2/4_Confidence_0.500_Length_1133	PREDICTED: uncharacterized protein LOC101860999_AND_PREDICTED: uncharacterized protein LOC101860999 [Aplysia californica]	0	0	0	1.317033	1.613707
BBVBR_Locus_49579_Transcript_1/3_Confidence_0.500_Length_1302	dna-directed rna polymerase i subunit rpa1_AND_putative dna-directed rna polymerase I largest subunit [Schistosoma mansoni]	0	0	0	1.989112	2.417296
Bre_Locus_472_Transcript_12/19_Confidence_0.500_Length_1416	-like protein subfamily b member 5_AND_PREDICTED: uncharacterized protein LOC101850592 [Aplysia californica]	0	0	0	1.353446	1.650792
BB_Locus_24175_Transcript_1/1_Confidence_0.000_Length_362	threonine dehydratase catabolic-like_AND_PREDICTED: threo-3-hydroxyaspartate ammonia-lyase-like, partial [Aplysia californica]	0	0	0	1.708312	1.979444
cdhitest_out_84843	krueppel-like factor 5_AND_PREDICTED: transcription factor Sp8-like [Aplysia californica]	0	0	0	1.530906	1.768308
BR_Locus_3109_Transcript_2/4_Confidence_0.553_Length_321	glycosyl transferase (glycosyl transferase family 2)_AND_cell wall-associated hydrolase, partial [Escherichia sp. 3_2_53FAA]	0	0	0	3.062544	3.559948
BR_Locus_52556_Transcript_2/2_Confidence_0.500_Length_413	threonine dehydratase_AND_hypothetical protein CAPTEDRAFT_176201 [Capitella teleta]	0	0	0	1.840235	2.096234
BB_Locus_17662_Transcript_1/1_Confidence_0.000_Length_303	ring finger protein nhl-1-like_AND_PREDICTED: RING finger protein nhl-1-like [Aplysia californica]	0	0	0	1.945553	2.21006
BB_Locus_46494_Transcript_1/6_Confidence_0.854_Length_432	hypothetical protein LPO_0642_AND_hypothetical protein LPO_0642 [Legionella pneumophila subsp. pneumophila]	0	0	0	1.861094	2.108624
cdhitest_out_56857	arginase-1 isoform x1_AND_hypothetical protein LOTGIDRAFT_204097 [Lottia gigantea]	0	0	0	1.650736	1.897824
cdhitest_out_227535	arginase 1_AND_hypothetical protein LOTGIDRAFT_204097 [Lottia gigantea]	0	0	0	2.933646	3.355566
BV_Locus_15450_Transcript_1/1_Confidence_0.000_Length_840	adipose triglyceride lipase_AND_PREDICTED: patatin-like phospholipase domain-containing protein 2-like [Aplysia californica]	0	0	0	1.336911	1.532009
cdhitest_out_100451	probable g-protein coupled receptor 133_AND_PREDICTED: latrophilin-3-like [Aplysia californica]	0	0	0	1.241931	1.474702
BB_Locus_3970_Transcript_12/15_Confidence_0.290_Length_1442	-like protein subfamily b member 5_AND_PREDICTED: uncharacterized protein LOC101850592 [Aplysia californica]	0	0	0	1.287887	1.52898
BR_Locus_3755_Transcript_7/8_Confidence_0.222_Length_710	cation efflux protein zinc transporter_AND_Zinc transporter 2 [Crassostrea gigas]	0	0	0	1.62465	1.912801
BBVBR_Locus_839_Transcript_15/21_Confidence_0.147_Length_748	-like protein subfamily b member 5_AND_hypothetical protein LOTGIDRAFT_235629 [Lottia gigantea]	0	0	0	1.447789	1.701311
BB_Locus_9916_Transcript_5/5_Confidence_0.000_Length_596	ubiquitin carboxyl-terminal hydrolase 4-like_AND_PREDICTED: uncharacterized protein LOC101855924 [Aplysia californica]	0	0	0	1.328611	1.783336
BR_Locus_760_Transcript_8/13_Confidence_0.438_Length_1257	-like protein subfamily b member 5_AND_PREDICTED: uncharacterized protein LOC101850592 [Aplysia californica]	0	0	0	1.237828	1.654982
BB_Locus_75920_Transcript_2/2_Confidence_0.571_Length_661	fatty acid hydroxylase domain-containing protein 2-like_AND_PREDICTED: fatty acid hydroxylase domain-containing protein 2-like isoform X1 [Aplysia californica]	0	0	0	1.383298	1.832969
BB_Locus_186195_Transcript_1/1_Confidence_0.000_Length_322	calcium-independent phospholipase a2-gamma_AND_PREDICTED: calcium-independent phospholipase A2-gamma-like isoform X1 [Aplysia californica]	0	0	0	1.500009	1.990299
BBVBR_Locus_10031_Transcript_6/8_Confidence_0.214_Length_756	PREDICTED: uncharacterized protein DDB_G0271670-like_AND_PREDICTED: uncharacterized protein DDB_G0271670-like [Aplysia californica]	0	0	0	1.380276	1.779141
BB_Locus_67428_Transcript_1/1_Confidence_0.000_Length_498	f-box only protein 32-like_AND_PREDICTED: F-box only protein 32-like [Aplysia californica]	0	0	0	1.819937	2.352516
BB_Locus_10409_Transcript_1/2_Confidence_0.600_Length_1757	collagen alpha-1 chain-like_AND_PREDICTED: collagen alpha-3(VI) chain-like, partial [Aplysia californica]	0	0	0	2.334668	3.050098
BV_Locus_2031_Transcript_10/10_Confidence_0.000_Length_254	arginase- mitochondrial-like isoform x2_AND_PREDICTED: arginase-2, mitochondrial-like isoform X2 [Pundamilia nyererei]	0	0	0	2.267258	2.962264
cdhitest_out_258013	argininosuccinate synthase_AND_hypothetical protein BRAFLDRAFT_124725 [Branchiostoma floridae]	0	0	0	2.510224	3.275782
BV_Locus_32614_Transcript_1/1_Confidence_0.000_Length_733	hypothetical protein CAPTEDRAFT_193139_AND_hypothetical protein CAPTEDRAFT_193139 [Capitella teleta]	0	0	0	1.401468	1.782988
cdhitest_out_4749	-like protein subfamily b member 5_AND_PREDICTED: uncharacterized protein LOC101850592 [Aplysia californica]	0	0	0	1.215029	1.526508
cdhitest_out_47144	serine acetyltransferase_AND_hypothetical protein [uncultured gamma proteobacterium HF0010_05D02]	0	0	0	2.056779	4.087984
BV_Locus_7706_Transcript_1/2_Confidence_0.333_Length_602	probable atp-dependent rna helicase ddx43-like_AND_PREDICTED: probable ATP-dependent RNA helicase DDX43-like [Aplysia californica]	0	0	0	1.433211	2.562436
BR_Locus_28454_Transcript_1/1_Confidence_0.000_Length_377	ubiquitin carboxyl-terminal hydrolase bap1_AND_hypothetical protein LOTGIDRAFT_175432 [Lottia gigantea]	0	0	0	1.77154	3.262492
BBVBR_Locus_18091_Transcript_28/28_Confidence_0.389_Length_1097	alpha-1 tubulin_AND_predicted protein [Hordeum vulgare subsp. vulgare]	0	0	0	1.500384	2.744554
BB_Locus_55773_Transcript_2/5_Confidence_0.667_Length_1618	phosphoribosyl pyrophosphate amidotransferase_AND_PREDICTED: amidophosphoribosyltransferase-like isoform X1 [Aplysia californica]	0	0	0	1.392917	2.390662
BBVBR_Locus_5029_Transcript_1/1_Confidence_0.000_Length_282	k+ channel tetramerisation subfamily protein_AND_PREDICTED: uncharacterized protein LOC101855924 [Aplysia californica]	0	0	0	1.259936	2.126953
BB_Locus_31354_Transcript_9/9_Confidence_0.091_Length_1062	argininosuccinate lyase_AND_PREDICTED: argininosuccinate lyase-like isoform X1 [Aplysia californica]	0	0	0	1.383488	2.270446
BR_Locus_57281_Transcript_1/1_Confidence_0.000_Length_367	fatty acid hydroxylase domain-containing protein 2_AND_PREDICTED: fatty acid hydroxylase domain-containing protein 2-like isoform X1 [Aplysia californica]	0	0	0	1.319987	2.1025
BV_Locus_18972_Transcript_1/2_Confidence_0.500_Length_1844	c-binding protein_AND_PREDICTED: uncharacterized protein LOC101862413 [Aplysia californica]	0	0	0	1.366375	2.176818
BBVBR_Locus_7068_Transcript_8/9_Confidence_0.214_Length_832	argininosuccinate lyase_AND_PREDICTED: argininosuccinate lyase-like isoform X1 [Aplysia californica]	0	0	0	1.355448	2.160479
BBVBR_Locus_7068_Transcript_7/9_Confidence_0.500_Length_1048	argininosuccinate lyase_AND_PREDICTED: argininosuccinate lyase-like isoform X1 [Aplysia californica]	0	0	0	1.401689	2.237122
BB_Locus_2682_Transcript_2/3_Confidence_0.500_Length_680	c-binding protein_AND_PREDICTED: uncharacterized protein LOC101857459 [Aplysia californica]	0	0	0	1.370696	2.128477
Bre_Locus_15672_Transcript_2/3_Confidence_0.750_Length_706	calcium-independent phospholipase a2-gamma_AND_PREDICTED: calcium-independent phospholipase A2-gamma-like isoform X1 [Aplysia californica]	0	0	0	1.345803	2.097152
BB_Locus_31354_Transcript_6/9_Confidence_0.545_Length_1273	argininosuccinate lyase_AND_PREDICTED: argininosuccinate lyase-like isoform X1 [Aplysia californica]	0	0	0	1.465466	2.282485
BR_Locus_59805_Transcript_1/1_Confidence_0.000_Length_752	calcium-independent phospholipase a2-gamma_AND_PREDICTED: calcium-independent phospholipase A2-gamma-like isoform X1 [Aplysia californica]	0	0	0	1.33334	2.099488
BBVBR_Locus_7068_Transcript_4/9_Confidence_0.500_Length_1174	argininosuccinate lyase_AND_PREDICTED: argininosuccinate lyase-like isoform X1 [Aplysia californica]	0	0	0	1.418836	2.228306
BV_Locus_22040_Transcript_1/1_Confidence_0.667_Length_683	ubiquitin c_AND_poly-ubiquitin precursor, partial [Sus scrofa]	0	0	3.887846	7.663881	8.94539
BB_Locus_14644_Transcript_1/1_Confidence_0.000_Length_568	ubiquitin c_AND_ubiquitin [Culicoides sonorensis]	0	0	4.005435	7.833874	9.103418
BBVBR_Locus_900_Transcript_14/16_Confidence_0.393_Length_802	tubulin beta-2c chain_AND_beta-tubulin [Haliotis discus discus]	0	0	3.756359	7.383139	8.520545
BBVBR_Locus_902_Transcript_3/5_Confidence_0.273_Length_927	tubulin beta-2c chain_AND_unknown [Schistosoma japonicum]	0	0	3.579242	6.86249	8.182599
BBVBR_Locus_900_Transcript_6/16_Confidence_0.464_Length_790	tubulin beta-2c chain_AND_Tubulin beta-2C chain [Schistosoma japonicum]	0	0	3.251665	6.886587	8.025062
BBVBR_Locus_900_Transcript_15/16_Confidence_0.250_Length_1150	tubulin beta-2c chain_AND_Tubulin beta-2C chain [Schistosoma japonicum]	0	0	3.389373	6.971947	8.113334
BBVBR_Locus_280_Transcript_1/3_Confidence_0.833_Length_1512	tubulin alpha-1 chain_AND_alpha tubulin [Schistosoma mansoni]	0	0	2.67526	5.82867	7.100804
BB_Locus_24788_Transcript_14/16_Confidence_0.280_Length_392	sorting nexin-29-like_AND_PREDICTED: sorting nexin-29-like [Latimeria chalumnae]	0	0	1.532048	2.677912	3.026273
BBVBR_Locus_496_Transcript_6/10_Confidence_0.357_Length_1861	eukaryotic translation elongation factor 1 alpha 2_AND_elongation factor 1-alpha (ef-1-alpha) [Schistosoma mansoni]	0	0	5.753352	9.522699	10.707746
BBVBR_Locus_496_Transcript_5/10_Confidence_0.500_Length_1916	eukaryotic translation elongation factor 1 alpha 2_AND_elongation factor 1-alpha (ef-1-alpha) [Schistosoma mansoni]	0	0	5.883367	9.737681	10.904138
BBVBR_Locus_1199_Transcript_1/3_Confidence_0.417_Length_1287	actin_AND_actin [Schistosoma mansoni]	0	0	5.644731	9.415602	10.311057
BB_Locus_289_Transcript_2/3_Confidence_0.667_Length_1188	actin_AND_actin [Schistosoma mansoni]	0	0	5.765715	9.713636	10.621375
cdhitest_out_12319	-like protein subfamily b member 5_AND_PREDICTED: uncharacterized protein LOC101850592 [Aplysia californica]	0	0	1.087938	1.405126	1.754412
cdhitest_out_95612	rrna promoter binding protein_AND_hypothetical protein [Schistosoma mansoni]	0	0	3.51917	9.788897	9.092659
BBVBR_Locus_14_Transcript_130/159_Confidence_0.028_Length_439	rrna promoter binding protein_AND_hypothetical protein [Schistosoma mansoni]	0	0	3.412812	9.933016	9.105367
BBVBR_Locus_14_Transcript_128/159_Confidence_0.033_Length_964	rrna promoter binding protein_AND_hypothetical protein [Schistosoma mansoni]	0	0	3.141837	9.418841	8.623691
BB_Locus_23583_Transcript_1/1_Confidence_0.000_Length_737	lectin precursor_AND_PREDICTED: C-type lectin receptor-like tyrosine-protein kinase At1g52310-like [Danio rerio]	0	0	1.118816	2.96432	2.876598
BBVBR_Locus_91_Transcript_140/196_Confidence_0.017_Length_592	ac1147-like partial_AND_hypothetical protein CLF_104378 [Clonorchis sinensis]	0	0	4.247336	10.678418	10.258227
BB_Locus_1470_Transcript_5/5_Confidence_0.600_Length_1249	macrophage mannose receptor 1-like_AND_hypothetical protein LOTGIDRAFT_235549 [Lottia gigantea]	0	0	1.154215	3.019692	3.115054
BB_Locus_14654_Transcript_1/1_Confidence_0.333_Length_433	c-type lectin_AND_PREDICTED: lactose-binding lectin l-2 [Gallus gallus]	0	0	1.150544	2.739347	2.916997
BR_Locus_8_Transcript_55/392_Confidence_0.008_Length_482	protein_AND_senescence-associated protein [Mytilus edulis]	0	0	2.506802	8.754111	7.862341
BV_Locus_4_Transcript_204/632_Confidence_0.003_Length_319	hypothetical protein DAPPUDRAFT_67127_AND_hypothetical protein DAPPUDRAFT_67127 [Daphnia pulex]	0	0	2.056791	8.064645	7.476051
BBVBR_Locus_91_Transcript_143/196_Confidence_0.007_Length_405	cytochrome p450 liketbp_AND_predicted protein [Trichoplax adhaerens]	0	0	1.847795	7.356077	6.792357
BB_Locus_10754_Transcript_1/1_Confidence_0.000_Length_482	ubiquitin c_AND_ubiquitin [Culicoides sonorensis]	0	0	1.177985	3.784144	5.166482
BBVBR_Locus_120_Transcript_15/52_Confidence_0.047_Length_1293	actin_AND_Actin-2 [Schistosoma japonicum]	0	0	1.127488	3.426522	5.058278
BBVBR_Locus_18091_Transcript_14/28_Confidence_0.259_Length_1300	alpha 1c_AND_predicted protein [Hordeum vulgare subsp. vulgare]	0	0	1.276851	2.425961	3.849097
cdhitest_out_2993	actin_AND_hypothetical protein CAPTEDRAFT_176468 [Capitella teleta]	0	0	2.040433	1.756598	2.065911
cdhitest_out_4579	phosphatidate phosphatase lpin2-like isoform x4_AND_PREDICTED: phosphatidate phosphatase LPIN2-like isoform X4 [Aplysia californica]	0	1.315336	0	2.870688	2.354639
cdhitest_out_1489	phosphatidate phosphatase lpin1-like_AND_PREDICTED: phosphatidate phosphatase LPIN2-like isoform X4 [Aplysia californica]	0	1.226646	0	2.795599	2.329431
BBVBR_Locus_8718_Transcript_9/11_Confidence_0.385_Length_1221	phosphatidate phosphatase lpin1-like_AND_PREDICTED: phosphatidate phosphatase LPIN2-like isoform X4 [Aplysia californica]	0	1.198512	0	2.942718	2.330074
cdhitest_out_818	lipin 1_AND_PREDICTED: phosphatidate phosphatase LPIN2-like isoform X5 [Aplysia californica]	0	1.201047	0	2.968262	2.185813
cdhitest_out_2684	arginase-1 isoform x2_AND_hypothetical protein LOTGIDRAFT_204097 [Lottia gigantea]	0	1.344525	0	2.876234	2.177179
cdhitest_out_1095	arginase-1 isoform x2_AND_arginase type I-like protein [Hyriopsis cumingii]	0	1.330455	0	2.948399	2.131877
BB_Locus_9871_Transcript_7/23_Confidence_0.176_Length_643	arginase- mitochondrial_AND_arginase type I-like protein [Hyriopsis cumingii]	0	1.265282	0	2.854016	2.082464
BBVBR_Locus_12823_Transcript_1/1_Confidence_0.000_Length_491	glutamate synthase_AND_PREDICTED: putative glutamate synthase [NADPH]-like isoform X2 [Aplysia californica]	0	1.120312	0	2.154607	1.529384
BB_Locus_44392_Transcript_1/3_Confidence_0.667_Length_1083	glutamate synthase subunit beta_AND_PREDICTED: putative glutamate synthase [NADPH]-like isoform X2 [Aplysia californica]	0	1.11679	0	2.304946	1.46122
BB_Locus_1847_Transcript_17/18_Confidence_0.243_Length_750	tyramine beta-hydroxylase- partial_AND_PREDICTED: tyramine beta-hydroxylase-like, partial [Aplysia californica]	0	1.354384	0	1.357058	1.480135
BBVBR_Locus_2199_Transcript_2/87_Confidence_0.043_Length_614	type ii_AND_arginase type I-like protein [Hyriopsis cumingii]	0	1.390076	0	1.673315	1.9445
BR_Locus_3936_Transcript_3/3_Confidence_0.000_Length_583	type ii_AND_arginase type I-like protein [Hyriopsis cumingii]	0	1.296347	0	1.67802	1.973052
cdhitest_out_18058	copper-transporting atpase 1_AND_PREDICTED: copper-transporting ATPase 1-like isoform X4 [Aplysia californica]	0	1.294933	0	1.692053	2.020048
BB_Locus_61949_Transcript_1/1_Confidence_0.000_Length_262	copper-transporting atpase 1_AND_PREDICTED: copper-transporting ATPase 1-like isoform X4 [Aplysia californica]	0	1.356689	0	1.91836	2.146386
BR_Locus_47631_Transcript_2/2_Confidence_0.000_Length_279	copper-transporting atpase 1_AND_PREDICTED: copper-transporting ATPase 1-like isoform X4 [Aplysia californica]	0	1.308034	0	1.784413	1.924962
BB_Locus_27872_Transcript_2/3_Confidence_0.400_Length_718	cg1886_AND_PREDICTED: copper-transporting ATPase 1-like isoform X4 [Aplysia californica]	0	1.423066	0	1.852736	2.053926
BB_Locus_13228_Transcript_5/18_Confidence_0.278_Length_945	copper-transporting atpase 1_AND_PREDICTED: copper-transporting ATPase 1-like isoform X4 [Aplysia californica]	0	1.422331	0	1.742932	2.304032
BV_Locus_10441_Transcript_2/3_Confidence_0.800_Length_876	PREDICTED: mucin-5AC-like_AND_PREDICTED: mucin-5AC-like [Aplysia californica]	0	1.404577	0	1.988989	1.970956
BB_Locus_10401_Transcript_5/8_Confidence_0.300_Length_956	copper-transporting atpase 1_AND_PREDICTED: copper-transporting ATPase 1-like isoform X4 [Aplysia californica]	0	1.269422	0	1.732241	1.744557
cdhitest_out_91387	copper-transporting atpase 1_AND_PREDICTED: copper-transporting ATPase 1-like isoform X4 [Aplysia californica]	0	1.35808	0	1.918754	1.945797
cdhitest_out_17095	copper-transporting atpase 1_AND_PREDICTED: copper-transporting ATPase 1-like isoform X4 [Aplysia californica]	0	1.320075	0	1.848193	1.901976
cdhitest_out_92083	copper-transporting atpase 1_AND_PREDICTED: copper-transporting ATPase 1-like isoform X4 [Aplysia californica]	0	1.314888	0	2.078021	1.955085
BV_Locus_41888_Transcript_2/3_Confidence_0.333_Length_1456	tripartite motif protein_AND_PREDICTED: RING finger protein nhl-1-like, partial [Aplysia californica]	0	1.11393	0	2.130408	2.791537
BB_Locus_9871_Transcript_5/23_Confidence_0.147_Length_588	type ii_AND_arginase type I-like protein [Hyriopsis cumingii]	0	1.346109	0	3.124401	3.616421
BBVBR_Locus_2199_Transcript_86/87_Confidence_0.050_Length_1004	arginase-1 isoform x1_AND_hypothetical protein LOTGIDRAFT_204097 [Lottia gigantea]	0	1.363033	0	3.015819	3.490873
Bre_Locus_9228_Transcript_4/5_Confidence_0.167_Length_1108	arginase-1 isoform 2_AND_hypothetical protein LOTGIDRAFT_204097 [Lottia gigantea]	0	1.197465	0	2.635224	3.23991
BB_Locus_5420_Transcript_22/26_Confidence_0.333_Length_1957	nuclear receptor subfamily 1 group d member 2_AND_PREDICTED: nuclear receptor ROR-beta-like [Aplysia californica]	0	1.135746	0	2.743698	2.818572
BBVBR_Locus_700_Transcript_1/8_Confidence_0.159_Length_528	carbamoyl-phosphate synthase_AND_hypothetical protein LOTGIDRAFT_137874, partial [Lottia gigantea]	0	1.309183	0	3.084278	3.181112
cdhitest_out_243404	nuclear receptor subfamily 1 group d member 2_AND_PREDICTED: nuclear receptor ROR-beta-like [Aplysia californica]	0	1.154327	0	2.517499	2.699037
BBVBR_Locus_700_Transcript_8/8_Confidence_0.114_Length_619	carbamoyl-phosphate synthase_AND_hypothetical protein LOTGIDRAFT_137874, partial [Lottia gigantea]	0	1.405888	0	3.004366	3.201741
BV_Locus_6294_Transcript_8/16_Confidence_0.536_Length_1432	nuclear receptor subfamily 1 group d member 2_AND_PREDICTED: nuclear receptor ROR-beta-like [Aplysia californica]	0	1.141846	0	2.621088	2.788498
BBVBR_Locus_700_Transcript_5/8_Confidence_0.205_Length_613	carbamoyl-phosphate synthase_AND_hypothetical protein LOTGIDRAFT_137874, partial [Lottia gigantea]	0	1.345726	0	3.054868	3.210884
BBVBR_Locus_519_Transcript_13/13_Confidence_0.036_Length_235	carbamoyl-phosphate synthase_AND_PREDICTED: carbamoyl-phosphate synthase [ammonia], mitochondrial [Loxodonta africana]	0	1.288664	0	2.950376	3.035357
BB_Locus_9664_Transcript_4/6_Confidence_0.364_Length_770	carbamoyl-phosphate synthase_AND_hypothetical protein LOTGIDRAFT_137874, partial [Lottia gigantea]	0	1.389564	0	3.073709	3.188237
BBVBR_Locus_519_Transcript_1/13_Confidence_0.054_Length_1078	carbamoyl-phosphate synthase_AND_hypothetical protein LOTGIDRAFT_137874, partial [Lottia gigantea]	0	1.42976	0	3.05775	3.039116
cdhitest_out_104405	copper-transporting atpase 1_AND_PREDICTED: copper-transporting ATPase 1-like isoform X4 [Aplysia californica]	0	1.144674	0	1.721301	2.544077
BB_Locus_5420_Transcript_8/26_Confidence_0.256_Length_1375	nuclear receptor subfamily 1 group d member 2_AND_PREDICTED: nuclear receptor ROR-beta-like [Aplysia californica]	0	1.258253	1.134821	2.727708	2.780189
BB_Locus_5420_Transcript_20/26_Confidence_0.244_Length_1870	nuclear receptor subfamily 1 group d member 2_AND_PREDICTED: nuclear receptor ROR-beta-like [Aplysia californica]	0	1.15698	1.187108	2.913701	3.022478
cdhitest_out_286753	pugilistdominant_AND_hypothetical protein CAPTEDRAFT_87644, partial [Capitella teleta]	1.474338	0	1.559152	1.409131	0
BB_Locus_19099_Transcript_2/3_Confidence_0.500_Length_220	carbamoyl-phosphate synthase_AND_PREDICTED: carbamyl phosphate synthetase III-like [Saccoglossus kowalevskii]	1.320504	1.48657	0	3.101707	2.895862
BB_Locus_21233_Transcript_5/7_Confidence_0.455_Length_661	carbamoyl-phosphate synthase_AND_hypothetical protein LOTGIDRAFT_137874, partial [Lottia gigantea]	1.34732	1.493149	0	3.134343	2.926671
BR_Locus_48546_Transcript_1/1_Confidence_0.000_Length_714	carbamoyl-phosphate synthase_AND_hypothetical protein LOTGIDRAFT_137874, partial [Lottia gigantea]	1.420558	1.576408	0	3.251708	3.016686
cdhitest_out_156847	carbamoyl-phosphate synthase_AND_PREDICTED: carbamyl phosphate synthetase III-like [Saccoglossus kowalevskii]	1.276691	1.471717	0	3.080536	2.921153
BB_Locus_17386_Transcript_1/3_Confidence_0.600_Length_851	carbamoyl-phosphate synthase_AND_hypothetical protein LOTGIDRAFT_137874, partial [Lottia gigantea]	1.425195	1.567228	0	3.254556	3.135537
BV_Locus_18252_Transcript_1/1_Confidence_0.000_Length_435	carbamoyl-phosphate synthase_AND_hypothetical protein LOTGIDRAFT_137874, partial [Lottia gigantea]	1.399061	1.357587	0	3.131834	2.890222
BB_Locus_21233_Transcript_4/7_Confidence_0.636_Length_705	carbamoyl-phosphate synthase_AND_hypothetical protein LOTGIDRAFT_137874, partial [Lottia gigantea]	1.293804	1.32521	0	2.971776	2.697091
BBVBR_Locus_263_Transcript_1/1_Confidence_0.000_Length_481	carbamoyl-phosphate synthase_AND_hypothetical protein LOTGIDRAFT_137874, partial [Lottia gigantea]	1.438552	1.534965	0	3.284305	3.013292
BB_Locus_23309_Transcript_5/6_Confidence_0.667_Length_1293	carbamoyl-phosphate synthase_AND_PREDICTED: carbamoyl-phosphate synthase [ammonia], mitochondrial-like, partial [Strongylocentrotus purpuratus]	1.259947	1.448887	0	3.085233	3.111199
BBVBR_Locus_519_Transcript_4/13_Confidence_0.161_Length_1481	carbamoyl-phosphate synthase_AND_hypothetical protein LOTGIDRAFT_137874, partial [Lottia gigantea]	1.318351	1.431382	0	3.067484	3.084734
BBVBR_Locus_519_Transcript_6/13_Confidence_0.179_Length_1599	carbamoyl-phosphate synthase_AND_hypothetical protein LOTGIDRAFT_137874, partial [Lottia gigantea]	1.319806	1.443698	0	3.089017	3.133256
BV_Locus_7151_Transcript_5/5_Confidence_0.136_Length_1511	carbamoyl-phosphate synthase_AND_hypothetical protein LOTGIDRAFT_137874, partial [Lottia gigantea]	1.359119	1.505182	0	3.139409	3.13593
cdhitest_out_384	carbamoyl-phosphate synthase_AND_hypothetical protein LOTGIDRAFT_137874, partial [Lottia gigantea]	1.380247	1.564448	0	3.165243	3.238441
BB_Locus_9664_Transcript_3/6_Confidence_0.545_Length_647	carbamoyl-phosphate synthase_AND_hypothetical protein LOTGIDRAFT_137874, partial [Lottia gigantea]	1.233035	1.330433	0	3.074749	3.142202
BBVBR_Locus_700_Transcript_7/8_Confidence_0.318_Length_745	carbamoyl-phosphate synthase_AND_hypothetical protein LOTGIDRAFT_137874, partial [Lottia gigantea]	1.227197	1.459678	0	3.12416	3.204273
BB_Locus_26022_Transcript_5/6_Confidence_0.500_Length_377	carbamoyl-phosphate synthase_AND_hypothetical protein LOTGIDRAFT_137874, partial [Lottia gigantea]	1.275586	1.41876	0	3.002627	3.24076
BR_Locus_12939_Transcript_1/2_Confidence_0.375_Length_1058	carbamoyl-phosphate synthase_AND_hypothetical protein LOTGIDRAFT_137874, partial [Lottia gigantea]	1.322585	1.499195	0	3.078295	3.229162
BV_Locus_2991_Transcript_1/3_Confidence_0.333_Length_790	carbamoyl-phosphate synthase_AND_hypothetical protein LOTGIDRAFT_137874, partial [Lottia gigantea]	1.425626	1.583054	0	3.234096	3.381018
BR_Locus_35113_Transcript_1/2_Confidence_0.667_Length_322	carbamoyl-phosphate synthase_AND_hypothetical protein LOTGIDRAFT_137874, partial [Lottia gigantea]	1.372654	1.449828	0	3.086252	3.251819
BBVBR_Locus_700_Transcript_4/8_Confidence_0.341_Length_834	carbamoyl-phosphate synthase_AND_hypothetical protein LOTGIDRAFT_137874, partial [Lottia gigantea]	1.392353	1.528353	0	3.180437	3.36556

## Sheet: 2
iD	Best blast _AND_ Mean blast (20 blasts)	Log2FC from DESeq2 analysis
		BB24	BB96	BB15	BB25	BBB
cdhitest_out_165689	PREDICTED: uncharacterized protein LOC101848638 isoform X1_AND_PREDICTED: uncharacterized protein LOC101848638 isoform X1 [Aplysia californica]	0	0	0	1.633924	0
BB_Locus_21459_Transcript_2/4_Confidence_0.500_Length_537	PREDICTED: SCO-spondin-like_AND_PREDICTED: SCO-spondin-like [Aplysia californica]	0	0	0	1.455003	0
BBVBR_Locus_105456_Transcript_1/1_Confidence_0.000_Length_282	PREDICTED: uncharacterized protein LOC101864707_AND_PREDICTED: uncharacterized protein LOC101864707 [Aplysia californica]	0	0	0	1.517401	0
BBVBR_Locus_59_Transcript_72/181_Confidence_0.073_Length_1193	protein_AND_hypothetical protein OXYTRI_13058 [Oxytricha trifallax]	0	0	0	1.535323	0
cdhitest_out_102448	collagen-binding adhesin_AND_hypothetical protein [Ruminococcus sp. CAG:254]	0	0	0	2.071891	0
cdhitest_out_220083	keratin-associated protein 16-1-like isoform x2_AND_hypothetical protein LOTGIDRAFT_143986 [Lottia gigantea]	0	0	0	1.322304	0
BV_Locus_118926_Transcript_2/3_Confidence_0.333_Length_480	PREDICTED: uncharacterized protein LOC101852786_AND_PREDICTED: uncharacterized protein LOC101852786 [Aplysia californica]	0	0	0	1.556626	0
BV_Locus_34748_Transcript_41/138_Confidence_0.076_Length_608	pg1 homology to homo sapiens_AND_permease [Lactobacillus jensenii]	0	0	0	1.934121	0
BBVBR_Locus_59_Transcript_94/181_Confidence_0.082_Length_1330	protein_AND_hypothetical protein OXYTRI_13058 [Oxytricha trifallax]	0	0	0	1.603925	0
BBVBR_Locus_59_Transcript_156/181_Confidence_0.080_Length_3196	protein_AND_unnamed protein product [Schistosoma mansoni]	0	0	0	1.561464	0
BV_Locus_12266_Transcript_2/3_Confidence_0.333_Length_1821	pyruvate mitochondrial-like isoform x1_AND_PREDICTED: pyruvate carboxylase, mitochondrial-like isoform X4 [Aplysia californica]	0	0	0	1.218017	0
BR_Locus_17922_Transcript_5/5_Confidence_0.000_Length_578	low quality protein: titin-like_AND_PREDICTED: titin-like, partial [Aplysia californica]	0	0	0	1.3756	0
BB_Locus_62121_Transcript_1/1_Confidence_0.000_Length_698	ecdysone inducible protein 75_AND_PREDICTED: mucin-17-like isoform X3 [Aplysia californica]	0	0	0	1.454935	0
BBVBR_Locus_59_Transcript_89/181_Confidence_0.063_Length_981	protein_AND_hypothetical protein OXYTRI_13058 [Oxytricha trifallax]	0	0	0	1.522263	0
BV_Locus_4_Transcript_234/632_Confidence_0.007_Length_655	PREDICTED: uncharacterized protein LOC100813998_AND_PREDICTED: uncharacterized protein LOC100813998 [Glycine max]	0	0	0	1.647466	0
BV_Locus_20358_Transcript_1/5_Confidence_0.833_Length_969	selectin partial_AND_PREDICTED: uncharacterized protein LOC101862063 [Aplysia californica]	0	0	0	1.257051	0
cdhitest_out_10991	rna-directed dna polymerase from mobile element jockey-like_AND_PREDICTED: uncharacterized protein LOC101169431 [Oryzias latipes]	0	0	0	1.42829	0
BB_Locus_26588_Transcript_1/1_Confidence_0.000_Length_805	PREDICTED: uncharacterized protein LOC101858572, partial_AND_PREDICTED: uncharacterized protein LOC101858572, partial [Aplysia californica]	0	0	0	1.345838	0
BR_Locus_17651_Transcript_1/1_Confidence_0.000_Length_486	low quality protein: titin-like_AND_unknown [Lymnaea stagnalis]	0	0	0	1.24958	0
BV_Locus_7431_Transcript_10/10_Confidence_0.200_Length_473	tyramine beta-hydroxylase- partial_AND_PREDICTED: tyramine beta-hydroxylase-like, partial [Aplysia californica]	0	0	0	1.464996	0
BB_Locus_23455_Transcript_7/9_Confidence_0.167_Length_917	uncharacterized urease accessory protein ured-like isoform x1_AND_PREDICTED: uncharacterized urease accessory protein ureD-like isoform X1 [Aplysia californica]	0	0	0	1.57656	0
cdhitest_out_93748	threonine dehydratase catabolic_AND_Threonine dehydratase catabolic [Crassostrea gigas]	0	0	0	1.919373	0
BV_Locus_26976_Transcript_3/5_Confidence_0.400_Length_2266	low quality protein: sco-spondin-like_AND_PREDICTED: SCO-spondin-like [Aplysia californica]	0	0	0	2.045108	0
cdhitest_out_158111	tyrosine-protein phosphatase non-receptor_AND_hypothetical protein [Rhodococcus sp. 114MFTsu3.1]	0	0	0	1.381566	0
BR_Locus_18855_Transcript_1/1_Confidence_0.000_Length_883	serine threonine-protein kinase ulk2_AND_PREDICTED: serine/threonine-protein kinase unc-51-like [Aplysia californica]	0	0	0	1.477296	0
BR_Locus_19488_Transcript_1/1_Confidence_0.000_Length_372	protein fam65b-like_AND_PREDICTED: protein FAM65B-like [Aplysia californica]	0	0	0	1.499502	0
cdhitest_out_100884	cell wall-associated partial_AND_Cell wall-associated hydrolase, partial [Medicago truncatula]	0	0	0	2.503765	0
BV_Locus_14063_Transcript_1/1_Confidence_0.000_Length_610	transcriptional-regulating factor 1_AND_Transcriptional-regulating factor 1 [Crassostrea gigas]	0	0	0	1.519827	0
BB_Locus_16213_Transcript_11/21_Confidence_0.616_Length_772	cell wall-associated hydrolase_AND_conserved hypothetical protein [Magnetospirillum gryphiswaldense MSR-1]	0	0	0	3.134166	0
BR_Locus_5335_Transcript_1/1_Confidence_0.000_Length_769	synovial sarcoma associated ss18_AND_synovial sarcoma associated ss18 protein, putative [Pediculus humanus corporis]	0	0	0	1.36972	0
BB_Locus_37936_Transcript_5/14_Confidence_0.375_Length_703	multiple epidermal growth factor-like domains 10_AND_PREDICTED: putative GPI-anchored protein PB15E9.01c-like [Aplysia californica]	0	0	0	1.611721	0
BBVBR_Locus_14_Transcript_122/159_Confidence_0.075_Length_2294	cytochrome p450 like_tbp_AND_hypothetical protein [Schistosoma mansoni]	0	0	0	1.727587	0
BB_Locus_47886_Transcript_1/1_Confidence_0.000_Length_523	serine threonine-protein kinase_AND_PREDICTED: serine/threonine-protein kinase unc-51-like [Aplysia californica]	0	0	0	1.579361	0
BV_Locus_69893_Transcript_1/1_Confidence_0.000_Length_1364	capicua-like transcription factor_AND_PREDICTED: protein capicua homolog, partial [Aplysia californica]	0	0	0	1.46424	0
BBVBR_Locus_59_Transcript_73/181_Confidence_0.063_Length_782	hypothetical protein OXYTRI_13058_AND_hypothetical protein OXYTRI_13058 [Oxytricha trifallax]	0	0	0	1.536912	0
BV_Locus_58337_Transcript_2/3_Confidence_0.333_Length_757	cyclic nucleotide-gated cation channel beta-1-like_AND_PREDICTED: cyclic nucleotide-gated cation channel beta-1-like [Aplysia californica]	0	0	0	1.511681	0
BB_Locus_72432_Transcript_1/1_Confidence_0.000_Length_276	mucin-17-like isoform x3_AND_PREDICTED: mucin-17-like isoform X3 [Aplysia californica]	0	0	0	1.717553	0
cdhitest_out_39538	tpa: sco-spondin protein_AND_PREDICTED: SCO-spondin-like [Aplysia californica]	0	0	0	1.937559	0
BB_Locus_16_Transcript_26/300_Confidence_0.021_Length_1476	senescence-associated protein_AND_hypothetical protein [Schistosoma mansoni]	0	0	0	1.752089	0
BV_Locus_140367_Transcript_2/2_Confidence_0.833_Length_225	pg1 homology to homo sapiens_AND_putative uncharacterized protein [Azospirillum sp. CAG:260]	0	0	0	1.728879	0
cdhitest_out_34336	tyrosine aminotransferase_AND_PREDICTED: tyrosine aminotransferase-like [Saccoglossus kowalevskii]	0	0	0	1.572965	0
BB_Locus_33605_Transcript_1/1_Confidence_0.000_Length_989	zinc finger homeobox protein 3-like_AND_PREDICTED: zinc finger homeobox protein 3-like [Aplysia californica]	0	0	0	1.406375	0
cdhitest_out_225697	zinc finger e-box binding homeobox partial_AND_PREDICTED: apoptotic chromatin condensation inducer in the nucleus-like [Aplysia californica]	0	0	0	1.711557	0
BB_Locus_103713_Transcript_1/1_Confidence_0.000_Length_1116	nuclear factor interleukin-3-regulated protein_AND_PREDICTED: E3 ubiquitin-protein ligase Arkadia-like [Aplysia californica]	0	0	0	1.948916	0
BBVBR_Locus_3963_Transcript_9/10_Confidence_0.300_Length_421	williams-beuren syndrome chromosomal region 27_AND_hypothetical protein BRAFLDRAFT_63342 [Branchiostoma floridae]	0	0	0	1.697413	0
BB_Locus_77681_Transcript_1/1_Confidence_0.000_Length_823	tpr repeat-containing protein_AND_hypothetical protein Paes_2400 [Prosthecochloris aestuarii DSM 271]	0	0	0	1.287096	0
BR_Locus_13780_Transcript_1/1_Confidence_0.000_Length_678	chromatin modification-related protein eaf-1- partial_AND_PREDICTED: chromatin modification-related protein eaf-1-like, partial [Aplysia californica]	0	0	0	1.430129	0
cdhitest_out_20208	cytochrome p450 liketbp_AND_predicted protein [Trichoplax adhaerens]	0	0	0	3.147214	0
BV_Locus_110496_Transcript_6/7_Confidence_0.220_Length_316	glycosyl transferase (glycosyl transferase family 2)_AND_Putative uncharacterized protein, partial [Rhodospirillum photometricum DSM 122]	0	0	0	2.004778	0
BB_Locus_20661_Transcript_2/7_Confidence_0.667_Length_2407	repetitive proline-rich cell wall protein 2-like_AND_PREDICTED: microtubule-associated protein futsch-like [Aplysia californica]	0	0	0	1.285015	0
cdhitest_out_68015	forkhead box p2_AND_hypothetical protein BRAFLDRAFT_141512 [Branchiostoma floridae]	0	0	0	1.486503	0
BBVBR_Locus_46784_Transcript_10/10_Confidence_0.117_Length_260	cell wall-associated hydrolase_AND_hydrolase [Roseobacter sp. AzwK-3b]	0	0	0	1.949809	0
BBVBR_Locus_1962_Transcript_6/10_Confidence_0.500_Length_2401	phosphorylase b kinase gamma catalytic skeletal muscle isoform_AND_PREDICTED: mucin-12-like [Aplysia californica]	0	0	0	1.288122	0
BB_Locus_80173_Transcript_1/1_Confidence_0.000_Length_475	inr_AND_insulin-related peptide receptor [Biomphalaria glabrata]	0	0	0	1.356274	0
BB_Locus_19045_Transcript_1/1_Confidence_0.000_Length_638	zag-1_AND_hypothetical protein LOTGIDRAFT_166258 [Lottia gigantea]	0	0	0	1.471877	0
cdhitest_out_21542	trithorax group protein osa-like_AND_PREDICTED: trithorax group protein osa-like [Aplysia californica]	0	0	0	1.418591	0
BBVBR_Locus_5649_Transcript_6/13_Confidence_0.939_Length_831	reverse transcriptase-like_AND_reverse transcriptase-like [Bos taurus]	0	0	0	2.005637	0
cdhitest_out_5297	zinc finger homeobox protein 3-like_AND_PREDICTED: zinc finger homeobox protein 3-like [Aplysia californica]	0	0	0	1.355114	0
BR_Locus_33910_Transcript_1/1_Confidence_0.000_Length_392	PREDICTED: uncharacterized protein LOC101858572, partial_AND_PREDICTED: uncharacterized protein LOC101858572, partial [Aplysia californica]	0	0	0	1.574994	0
cdhitest_out_102778	myosin light chain kinase_AND_PREDICTED: muscle M-line assembly protein unc-89-like, partial [Aplysia californica]	0	0	0	1.459221	0
cdhitest_out_220442	dna topoisomerase iv subunit a_AND_hypothetical protein MTR_027s0011 [Medicago truncatula]	0	0	0	1.270773	0
BB_Locus_95769_Transcript_1/1_Confidence_0.000_Length_390	dentin sialophospho isoform x3_AND_PREDICTED: dentin sialophosphoprotein-like isoform X3 [Solanum tuberosum]	0	0	0	1.662945	0
BV_Locus_52158_Transcript_3/4_Confidence_0.333_Length_692	PREDICTED: SCO-spondin-like_AND_PREDICTED: SCO-spondin-like [Aplysia californica]	0	0	0	1.780095	0
cdhitest_out_148879	10 kda secreted protein_AND_hypothetical protein NEMVEDRAFT_v1g155763 [Nematostella vectensis]	0	0	0	3.249224	0
cdhitest_out_13447	extensin-like protein:near transporter_AND_hypothetical protein [Bacteria]	0	0	0	1.920186	0
BR_Locus_8_Transcript_85/392_Confidence_0.004_Length_219	translation initiation factor if-2-like_AND_hypothetical protein TTHERM_02141640 [Tetrahymena thermophila]	0	0	0	3.27648	0
cdhitest_out_1320	serine threonine-protein kinase ulk2-like_AND_PREDICTED: serine/threonine-protein kinase unc-51-like [Aplysia californica]	0	0	0	1.415945	0
BBVBR_Locus_79731_Transcript_2/2_Confidence_0.000_Length_488	b-box type zinc finger protein ncl-1-like_AND_PREDICTED: B-box type zinc finger protein ncl-1-like isoform X1 [Aplysia californica]	0	0	0	1.640726	0
cdhitest_out_9515	iporin_AND_PREDICTED: uncharacterized protein LOC101858572, partial [Aplysia californica]	0	0	0	1.306868	0
BV_Locus_37706_Transcript_1/1_Confidence_0.000_Length_649	ftz-f1-related protein_AND_PREDICTED: nuclear receptor subfamily 1 group D member 1-like [Aplysia californica]	0	0	0	1.452921	0
cdhitest_out_236932	glutamate-rich protein_AND_hypothetical protein [Bacteria]	0	0	0	1.946528	0
BBVBR_Locus_63863_Transcript_1/3_Confidence_1.000_Length_222	glycosyl transferase (glycosyl transferase family 2)_AND_hypothetical protein LI1148 [Lawsonia intracellularis PHE/MN1-00]	0	0	0	2.369214	0
BV_Locus_4_Transcript_272/632_Confidence_0.019_Length_2088	chk1 checkpoint-like protein_AND_hypothetical protein Bm1_17870 [Brugia malayi]	0	0	0	1.728255	0
BB_Locus_159_Transcript_2/3_Confidence_0.333_Length_1136	polycomb group ring finger protein 2_AND_polycomb group RING finger protein 2 [Cricetulus griseus]	0	0	0	1.602171	0
BB_Locus_79693_Transcript_1/1_Confidence_0.000_Length_221	glutamate synthase_AND_PREDICTED: putative glutamate synthase [NADPH]-like isoform X2 [Aplysia californica]	0	0	0	2.102413	0
BB_Locus_19_Transcript_4/20_Confidence_0.395_Length_642	unnamed protein product_AND_unnamed protein product [Schistosoma mansoni]	0	0	0	1.690422	0
BB_Locus_53925_Transcript_3/3_Confidence_0.000_Length_902	nuclear receptor subfamily 1 group d member 2_AND_PREDICTED: flocculation protein FLO11-like [Aplysia californica]	0	0	0	1.43522	0
BV_Locus_4_Transcript_274/632_Confidence_0.017_Length_1590	chk1 checkpoint-like protein_AND_hypothetical protein Bm1_17870 [Brugia malayi]	0	0	0	1.808938	0
BB_Locus_33264_Transcript_3/5_Confidence_0.625_Length_1482	heat shock 70 kda protein 12a_AND_PREDICTED: microtubule-associated protein futsch-like [Aplysia californica]	0	0	0	1.522538	0
BV_Locus_67706_Transcript_1/1_Confidence_0.000_Length_883	zinc finger homeobox protein 3-like_AND_PREDICTED: zinc finger homeobox protein 3-like [Aplysia californica]	0	0	0	1.373743	0
cdhitest_out_1837	urease accessory protein_AND_PREDICTED: uncharacterized urease accessory protein ureD-like isoform X1 [Aplysia californica]	0	0	0	1.696907	0
cdhitest_out_221158	pg1 homology to homo sapiens_AND_hypothetical protein, partial [Treponema socranskii]	0	0	0	2.312103	0
BB_Locus_3525_Transcript_3/3_Confidence_0.000_Length_908	low quality protein: titin-like_AND_PREDICTED: muscle M-line assembly protein unc-89-like, partial [Aplysia californica]	0	0	0	1.351465	0
BV_Locus_90661_Transcript_1/2_Confidence_1.000_Length_447	zinc finger homeobox protein 3_AND_PREDICTED: zinc finger homeobox protein 3-like [Aplysia californica]	0	0	0	1.528475	0
cdhitest_out_219794	af4 fmr2 family member 4- partial_AND_PREDICTED: AF4/FMR2 family member 4-like, partial [Aplysia californica]	0	0	0	1.510096	0
BV_Locus_4_Transcript_607/632_Confidence_0.039_Length_1927	atp synthase subunit beta_AND_hypothetical protein [Schistosoma mansoni]	0	0	0	1.650021	0
BB_Locus_39434_Transcript_1/2_Confidence_0.333_Length_596	f-box only protein 32-like_AND_hypothetical protein LOTGIDRAFT_234595 [Lottia gigantea]	0	0	0	1.73328	0
BB_Locus_117955_Transcript_6/8_Confidence_0.769_Length_367	pg1 homology to homo sapiens_AND_pg1 protein, homology to Homo sapiens [Lactobacillus crispatus ST1]	0	0	0	3.399148	0
BBVBR_Locus_49278_Transcript_1/1_Confidence_0.000_Length_332	2-amino-3-carboxymuconate-6-semialdehyde decarboxylase_AND_PREDICTED: 2-amino-3-carboxymuconate-6-semialdehyde decarboxylase-like isoform X2 [Aplysia californica]	0	0	0	1.442843	0
BBVBR_Locus_171957_Transcript_1/1_Confidence_1.000_Length_357	glycosyl transferase (glycosyl transferase family 2)_AND_hypothetical protein RSPPHO_03245, partial [Rhodospirillum photometricum DSM 122]	0	0	0	1.919905	0
BR_Locus_9131_Transcript_1/2_Confidence_0.300_Length_385	goose-type lysozyme 2_AND_G-type lysozyme [Physella acuta]	0	0	0	1.295735	0
BBVBR_Locus_27205_Transcript_1/1_Confidence_0.000_Length_1024	histone-lysine n-methyltransferase 2c_AND_PREDICTED: histone-lysine N-methyltransferase MLL3-like [Aplysia californica]	0	0	0	1.326867	0
BBVBR_Locus_59_Transcript_3/181_Confidence_0.015_Length_440	hypothetical protein OXYTRI_13058_AND_hypothetical protein OXYTRI_13058 [Oxytricha trifallax]	0	0	0	1.609657	0
BB_Locus_33264_Transcript_4/5_Confidence_0.375_Length_1560	heat shock 70 kda protein 12a_AND_PREDICTED: microtubule-associated protein futsch-like [Aplysia californica]	0	0	0	1.381369	0
BV_Locus_137861_Transcript_10/30_Confidence_0.294_Length_693	cell wall-associated partial_AND_conserved hypothetical protein [Escherichia coli APEC O1]	0	0	0	2.504216	0
BBVBR_Locus_17879_Transcript_4/6_Confidence_0.500_Length_1203	protein_AND_predicted protein [Nematostella vectensis]	0	0	0	1.352528	0
BB_Locus_55152_Transcript_3/3_Confidence_0.000_Length_646	PREDICTED: uncharacterized protein LOC101858572, partial_AND_PREDICTED: uncharacterized protein LOC101858572, partial [Aplysia californica]	0	0	0	1.396991	0
BBVBR_Locus_14_Transcript_153/159_Confidence_0.053_Length_1414	protein_AND_T02955probable cytochrome P450 monooxygenase - maize (fragment)	0	0	0	1.72792	0
cdhitest_out_231706	glycosyl transferase (glycosyl transferase family 2)_AND_cell wall-associated hydrolase, partial [Escherichia sp. 3_2_53FAA]	0	0	0	2.258471	0
cdhitest_out_83305	retinoid x_AND_PREDICTED: probable nuclear hormone receptor HR38-like [Aplysia californica]	0	0	0	1.656626	0
BR_Locus_15919_Transcript_2/3_Confidence_0.333_Length_800	PREDICTED: titin-like_AND_PREDICTED: titin-like [Aplysia californica]	0	0	0	1.358738	0
BR_Locus_17796_Transcript_1/1_Confidence_0.000_Length_253	PREDICTED: titin-like_AND_PREDICTED: titin-like [Aplysia californica]	0	0	0	1.457294	0
BR_Locus_131223_Transcript_1/1_Confidence_1.000_Length_298	cell wall-associated hydrolase_AND_cell wall-associated hydrolase [Burkholderia multivorans ATCC 17616]	0	0	0	1.532077	0
BB_Locus_1756_Transcript_3/3_Confidence_0.000_Length_1066	solute carrier family 13 member 5 isoform x1_AND_hypothetical protein LOTGIDRAFT_163443 [Lottia gigantea]	0	0	0	1.264807	0
BR_Locus_1995_Transcript_2/3_Confidence_0.857_Length_599	rna-directed dna polymerase from mobile element jockey-like_AND_PREDICTED: RNA-directed DNA polymerase from mobile element jockey-like [Aplysia californica]	0	0	0	1.372952	0
BV_Locus_35244_Transcript_1/1_Confidence_0.000_Length_305	glutamate synthase_AND_PREDICTED: putative glutamate synthase [NADPH]-like isoform X2 [Aplysia californica]	0	0	0	2.378801	0
BB_Locus_39107_Transcript_1/3_Confidence_0.600_Length_712	flocculation protein flo11-like_AND_PREDICTED: flocculation protein FLO11-like [Aplysia californica]	0	0	0	1.803045	0
BB_Locus_4823_Transcript_1/2_Confidence_1.000_Length_620	fibropellin-1-like isoform x1_AND_PREDICTED: fibropellin-1-like isoform X1 [Aplysia californica]	0	0	0	1.480758	0
BBVBR_Locus_35059_Transcript_1/1_Confidence_0.000_Length_1149	insulin receptor substrate 1_AND_Insulin receptor substrate 1 [Crassostrea gigas]	0	0	0	1.550083	0
BB_Locus_203477_Transcript_1/1_Confidence_1.000_Length_278	abc-type metal ion transport periplasmic component surface adhesin_AND_MB2 [Plasmodium gallinaceum]	0	0	0	1.837716	0
BR_Locus_129989_Transcript_1/1_Confidence_1.000_Length_311	cell wall-associated hydrolase_AND_hypothetical protein [Peptoniphilus sp. JC140]	0	0	0	2.429663	0
BB_Locus_35648_Transcript_1/1_Confidence_0.000_Length_653	protein fam65a_AND_PREDICTED: protein FAM65B-like [Aplysia californica]	0	0	0	1.460118	0
cdhitest_out_24805	glutamate synthase_AND_PREDICTED: putative glutamate synthase [NADPH]-like isoform X1 [Aplysia californica]	0	0	0	2.229	0
cdhitest_out_83712	formin-like protein 5-like_AND_hypothetical protein LOTGIDRAFT_161833 [Lottia gigantea]	0	0	0	1.524295	0
BV_Locus_527_Transcript_3/4_Confidence_0.400_Length_1383	pyruvate carboxylase_AND_PREDICTED: pyruvate carboxylase, mitochondrial-like isoform X4 [Aplysia californica]	0	0	0	1.220874	0
BB_Locus_19_Transcript_15/20_Confidence_0.116_Length_769	cytochrome p450 monooxygenase_AND_conserved hypothetical protein [Trichinella spiralis]	0	0	0	1.963166	0
BB_Locus_4102_Transcript_2/3_Confidence_0.750_Length_881	pyruvate mitochondrial_AND_PREDICTED: pyruvate carboxylase, mitochondrial-like isoform X1 [Aplysia californica]	0	0	0	1.205692	0
BV_Locus_4_Transcript_570/632_Confidence_0.019_Length_1335	cytochrome p450 liketbp_AND_hypothetical protein [Schistosoma mansoni]	0	0	0	1.707964	0
BV_Locus_141892_Transcript_1/2_Confidence_1.000_Length_231	hypothetical ctc00065-like protein_AND_ORF91 [Caligus rogercresseyi]	0	0	0	2.070593	0
BR_Locus_129622_Transcript_1/1_Confidence_1.000_Length_290	rnaase_AND_hypothetical protein [Bacillus sp. FJAT-13831]	0	0	0	2.103439	0
cdhitest_out_25440	ac1147-like partial_AND_PREDICTED: uncharacterized protein LOC100865369 isoform 1 [Apis florea]	0	0	0	1.744522	0
BR_Locus_2985_Transcript_24/26_Confidence_0.497_Length_586	glycosyl transferase (glycosyl transferase family 2)_AND_conserved hypothetical protein [Magnetospirillum gryphiswaldense MSR-1]	0	0	0	1.714151	0
BR_Locus_32943_Transcript_1/1_Confidence_0.000_Length_505	headcase protein_AND_PREDICTED: headcase protein homolog [Aplysia californica]	0	0	0	1.526237	0
cdhitest_out_33708	heat shock 70 kda protein 12b_AND_PREDICTED: microtubule-associated protein futsch-like [Aplysia californica]	0	0	0	1.27932	0
cdhitest_out_232583	hemagluttinin family protein_AND_hemagluttinin family protein [Collimonas fungivorans Ter331]	0	0	0	2.030242	0
BB_Locus_3550_Transcript_2/2_Confidence_0.000_Length_2080	histone-lysine n-methyltransferase mll3 isoform x6_AND_PREDICTED: uncharacterized protein LOC101851495 isoform X5 [Aplysia californica]	0	0	0	1.328466	0
cdhitest_out_17221	PREDICTED: uncharacterized protein LOC101849802_AND_PREDICTED: uncharacterized protein LOC101849802 [Aplysia californica]	0	0	0	1.32258	0
BB_Locus_59355_Transcript_1/1_Confidence_0.000_Length_1222	PREDICTED: SCO-spondin-like_AND_PREDICTED: SCO-spondin-like [Aplysia californica]	0	0	0	1.305463	0
BV_Locus_77684_Transcript_1/1_Confidence_0.000_Length_500	histone-lysine n-methyltransferase 2c_AND_PREDICTED: histone-lysine N-methyltransferase MLL3-like [Aplysia californica]	0	0	0	1.434194	0
BB_Locus_1756_Transcript_2/3_Confidence_0.333_Length_967	solute carrier family 13 member 5 isoform x1_AND_hypothetical protein LOTGIDRAFT_163443 [Lottia gigantea]	0	0	0	1.260269	0
cdhitest_out_111354	pyruvate carboxylase_AND_PREDICTED: pyruvate carboxylase, mitochondrial-like isoform X4 [Aplysia californica]	0	0	0	1.56802	0
BV_Locus_17084_Transcript_3/4_Confidence_0.333_Length_550	nuclear hormone receptor_AND_PREDICTED: nuclear receptor subfamily 1 group D member 1-like [Aplysia californica]	0	0	0	1.622894	0
BV_Locus_4_Transcript_430/632_Confidence_0.005_Length_374	senescence-associated protein_AND_hypothetical protein ASPNIDRAFT_144054 [Aspergillus niger ATCC 1015]	0	0	0	4.199815	0
BR_Locus_16560_Transcript_1/1_Confidence_0.000_Length_1255	low quality protein: titin-like_AND_PREDICTED: titin-like [Aplysia californica]	0	0	0	1.224923	0
BB_Locus_51915_Transcript_1/2_Confidence_0.833_Length_741	reelin_AND_PREDICTED: reelin-like [Aplysia californica]	0	0	0	1.553509	0
cdhitest_out_47156	acyl- synthetase family member mitochondrial-like_AND_PREDICTED: 4-coumarate--CoA ligase-like 4-like [Aplysia californica]	0	0	0	1.383926	0
BB_Locus_3550_Transcript_1/2_Confidence_0.750_Length_1858	histone-lysine n-methyltransferase mll3_AND_PREDICTED: uncharacterized protein LOC101851495 isoform X5 [Aplysia californica]	0	0	0	1.388763	0
cdhitest_out_27583	probable nuclear hormone receptor hr3_AND_Putative nuclear hormone receptor HR3 [Crassostrea gigas]	0	0	0	1.790207	0
cdhitest_out_256340	hypothetical protein CLF_103069, partial_AND_hypothetical protein CLF_103069, partial [Clonorchis sinensis]	0	0	0	1.681381	0
cdhitest_out_82199	microtubule-associated protein futsch-like_AND_PREDICTED: microtubule-associated protein futsch-like [Aplysia californica]	0	0	0	1.265021	0
BB_Locus_36289_Transcript_2/2_Confidence_0.333_Length_518	autophagy-related protein 9a_AND_PREDICTED: autophagy-related protein 9A-like [Aplysia californica]	0	0	0	1.324353	0
BR_Locus_30188_Transcript_1/1_Confidence_0.000_Length_302	latent-transforming growth factor beta-binding protein 4_AND_PREDICTED: fibrillin-1-like [Aplysia californica]	0	0	0	1.573332	0
BR_Locus_7402_Transcript_4/5_Confidence_0.853_Length_310	cell wall-associated hydrolase_AND_hypothetical protein [Providencia stuartii]	0	0	0	2.028742	0
cdhitest_out_115815	pg1 homology to homo sapiens_AND_permease [Lactobacillus jensenii]	0	0	0	2.61563	0
cdhitest_out_116967	rrna promoter binding protein_AND_hypothetical protein OXYTRI_13058 [Oxytricha trifallax]	0	0	0	2.799957	0
cdhitest_out_255802	ribosomal protein s10_AND_hypothetical protein [Acetobacter pomorum]	0	0	0	1.433276	0
cdhitest_out_77999	glutamate synthase_AND_hypothetical protein LOTGIDRAFT_133427 [Lottia gigantea]	0	0	0	2.368135	0
BV_Locus_128004_Transcript_4/6_Confidence_0.448_Length_506	hypothetical ctc00065-like protein_AND_putative uncharacterized protein [Phascolarctobacterium sp. CAG:207]	0	0	0	3.574563	0
BB_Locus_1562_Transcript_2/3_Confidence_0.333_Length_596	chromatin modification-related protein eaf-1- partial_AND_PREDICTED: chromatin modification-related protein eaf-1-like, partial [Aplysia californica]	0	0	0	1.632964	0
BR_Locus_14032_Transcript_5/7_Confidence_0.903_Length_531	lipoprotein_AND_Putative uncharacterized protein, partial [Rhodospirillum photometricum DSM 122]	0	0	0	4.143929	0
BV_Locus_140335_Transcript_6/6_Confidence_0.564_Length_264	pg1 homology to homo sapiens_AND_hypothetical protein [Propionibacterium acnes]	0	0	0	2.168806	0
cdhitest_out_92821	PREDICTED: SCO-spondin-like_AND_PREDICTED: SCO-spondin-like [Aplysia californica]	0	0	0	2.314262	0
cdhitest_out_16107	endonuclease-reverse transcriptase_AND_PREDICTED: uncharacterized protein LOC102447127 [Pelodiscus sinensis]	0	0	0	1.679827	0
cdhitest_out_226262	cell wall-associated hydrolase_AND_hypothetical protein [[Clostridium] hiranonis]	0	0	0	2.051855	0
BV_Locus_137861_Transcript_15/30_Confidence_0.153_Length_272	cell wall-associated hydrolase_AND_hydrolase [Streptomyces sviceus]	0	0	0	2.401697	0
BB_Locus_24640_Transcript_2/3_Confidence_0.333_Length_792	protein cbg09618_AND_PREDICTED: uncharacterized protein LOC101860708 [Aplysia californica]	0	0	0	1.865056	0
cdhitest_out_30677	pg1 homology to homo sapiens_AND_putative uncharacterized protein [Azospirillum sp. CAG:260]	0	0	0	1.847872	0
BB_Locus_72744_Transcript_1/1_Confidence_0.000_Length_575	fibrinogen-related molecule_AND_fibrinogen-related molecule [Biomphalaria glabrata]	0	0	0	1.388155	0
BB_Locus_24414_Transcript_1/1_Confidence_0.000_Length_808	receptor-type tyrosine-protein phosphatase delta isoform x36_AND_hypothetical protein LOTGIDRAFT_128794, partial [Lottia gigantea]	0	0	0	1.349763	0
BB_Locus_5048_Transcript_1/1_Confidence_0.000_Length_475	multidrug resistance-associated protein 5-like_AND_PREDICTED: multidrug resistance-associated protein 5-like isoform X1 [Aplysia californica]	0	0	0	1.903399	0
BV_Locus_43642_Transcript_1/1_Confidence_0.000_Length_1105	isoform b_AND_PREDICTED: headcase protein homolog [Aplysia californica]	0	0	0	1.342825	0
BR_Locus_98698_Transcript_1/1_Confidence_0.000_Length_354	hypothetical protein THITE_154978_AND_hypothetical protein THITE_154978 [Thielavia terrestris NRRL 8126]	0	0	0	1.790636	0
BB_Locus_54558_Transcript_1/1_Confidence_0.000_Length_626	hornerin- partial_AND_PREDICTED: hornerin-like, partial [Aplysia californica]	0	0	0	1.362414	0
BB_Locus_47390_Transcript_13/20_Confidence_0.397_Length_536	cell wall-associated partial_AND_hypothetical protein [Providencia stuartii]	0	0	0	1.806433	0
cdhitest_out_71542	gustatory receptor_AND_hypothetical protein CLF_100574 [Clonorchis sinensis]	0	0	0	1.423234	0
BB_Locus_1170_Transcript_36/57_Confidence_0.239_Length_483	cell wall-associated hydrolase_AND_hypothetical protein [Lachnospiraceae bacterium 28-4]	0	0	0	2.308926	0
BV_Locus_112703_Transcript_1/1_Confidence_0.818_Length_307	cell wall-associated hydrolase_AND_hydrolase [Flavobacteria bacterium MS024-3C]	0	0	0	2.452989	0
BR_Locus_50139_Transcript_1/3_Confidence_1.000_Length_994	branched-chain-amino-acid cytosolic-like_AND_hypothetical protein CAPTEDRAFT_223181 [Capitella teleta]	0	0	0	1.322715	0
BB_Locus_25725_Transcript_6/17_Confidence_0.588_Length_1744	beta-hexosaminidase_AND_Beta-hexosaminidase [Crassostrea gigas]	0	0	0	1.345068	0
BB_Locus_37449_Transcript_1/1_Confidence_0.000_Length_475	mucin-17-like isoform x3_AND_PREDICTED: mucin-17-like isoform X3 [Aplysia californica]	0	0	0	1.714275	0
BB_Locus_15358_Transcript_5/7_Confidence_0.333_Length_1689	microtubule-associated protein futsch-like_AND_PREDICTED: microtubule-associated protein futsch-like [Aplysia californica]	0	0	0	1.38485	0
BV_Locus_153281_Transcript_1/1_Confidence_1.000_Length_231	predicted protein_AND_predicted protein [Nematostella vectensis]	0	0	0	1.402863	0
BB_Locus_6509_Transcript_1/1_Confidence_0.000_Length_849	hmg box_AND_PREDICTED: uncharacterized protein LOC101857896 [Aplysia californica]	0	0	0	1.671909	0
cdhitest_out_229857	protein_AND_senescence-associated protein [Picea abies]	0	0	0	3.40215	0
cdhitest_out_84052	ankyrin repeat and ibr domain-containing protein 1-like_AND_PREDICTED: ankyrin repeat and IBR domain-containing protein 1-like [Aplysia californica]	0	0	0	1.2851	0
BBVBR_Locus_171983_Transcript_1/1_Confidence_1.000_Length_369	cell wall-associated partial_AND_conserved hypothetical protein [Escherichia coli APEC O1]	0	0	0	1.705918	0
BR_Locus_129633_Transcript_1/1_Confidence_1.000_Length_381	cell wall-associated hydrolase_AND_hypothetical protein [Prevotella nigrescens]	0	0	0	1.584013	0
cdhitest_out_82346	nidogen and egf-like domain-containing protein 1-like_AND_PREDICTED: aggrecan-like [Saccoglossus kowalevskii]	0	0	0	1.468312	0
BB_Locus_174315_Transcript_3/3_Confidence_0.909_Length_548	glycosyl transferase (glycosyl transferase family 2)_AND_conserved hypothetical protein [Escherichia coli APEC O1]	0	0	0	4.49648	0
BR_Locus_62303_Transcript_1/5_Confidence_0.750_Length_295	pg1 protein_AND_hypothetical protein, partial [Escherichia coli]	0	0	0	1.667666	0
BBVBR_Locus_2055_Transcript_9/12_Confidence_0.500_Length_1214	beta-n-acetylhexosaminidase_AND_Beta-hexosaminidase [Crassostrea gigas]	0	0	0	1.484748	0
BV_Locus_100294_Transcript_1/1_Confidence_0.000_Length_444	hornerin- partial_AND_PREDICTED: hornerin-like, partial [Aplysia californica]	0	0	0	1.306275	0
cdhitest_out_1149	branched-chain-amino-acid cytosolic-like_AND_hypothetical protein CAPTEDRAFT_223181 [Capitella teleta]	0	0	0	1.204236	0
BBVBR_Locus_3963_Transcript_7/10_Confidence_0.500_Length_577	low quality protein: williams-beuren syndrome chromosomal region 27 protein_AND_PREDICTED: uncharacterized protein LOC101845338 [Aplysia californica]	0	0	0	1.837282	0
BB_Locus_11884_Transcript_6/8_Confidence_0.250_Length_884	branched-chain-amino-acid cytosolic-like_AND_PREDICTED: branched-chain-amino-acid aminotransferase, cytosolic isoform 1 [Ciona intestinalis]	0	0	0	1.254979	0
BB_Locus_16_Transcript_161/300_Confidence_0.054_Length_1750	hypothetical protein OXYTRI_13058_AND_hypothetical protein OXYTRI_13058 [Oxytricha trifallax]	0	0	0	1.599457	0
cdhitest_out_247903	cell wall-associated hydrolase_AND_hydrolase [Candidatus Nitrosopumilus salaria]	0	0	0	2.040484	0
BBVBR_Locus_171984_Transcript_1/1_Confidence_1.000_Length_365	cell wall-associated hydrolase_AND_conserved hypothetical protein [uncultured beta proteobacterium CBNPD1 BAC clone 578]	0	0	0	1.557002	0
cdhitest_out_10880	branched chain aminotransferase isoform cra_e_AND_PREDICTED: branched-chain-amino-acid aminotransferase, mitochondrial-like [Aplysia californica]	0	0	0	1.351097	0
BBVBR_Locus_16329_Transcript_3/7_Confidence_0.750_Length_1296	microtubule-associated protein futsch-like_AND_PREDICTED: microtubule-associated protein futsch-like [Aplysia californica]	0	0	0	1.414506	0
BB_Locus_140553_Transcript_1/2_Confidence_1.000_Length_351	is1 transposase partial_AND_hypothetical protein [Legionella longbeachae]	0	0	0	2.483082	0
BB_Locus_11122_Transcript_1/1_Confidence_0.000_Length_1444	nuclear receptor 2dbd gamma_AND_Nuclear receptor ROR-beta [Crassostrea gigas]	0	0	0	1.875055	0
cdhitest_out_148256	cell wall-associated hydrolase_AND_hypothetical protein [Halomonas titanicae]	0	0	0	1.690561	0

## Sheet: 3
iD	Best blast _AND_ Mean blast (20 blasts)	Log2FC from DESeq2 analysis
		BB24	BB96	BB15	BB25	BBB
BBVBR_Locus_2744_Transcript_136/164_Confidence_0.070_Length_979	nuclear protein 1-like_AND_PREDICTED: nuclear protein 1-like isoform X2 [Aplysia californica]	0	0	0	0	1.462365
BV_Locus_52741_Transcript_1/1_Confidence_0.000_Length_503	phospholipase a2_AND_PREDICTED: basic phospholipase A2 73-like [Aplysia californica]	0	0	0	0	1.687268
BBVBR_Locus_55922_Transcript_1/1_Confidence_0.000_Length_216	PREDICTED: uncharacterized protein LOC101849893_AND_PREDICTED: uncharacterized protein LOC101849893 [Aplysia californica]	0	0	0	0	1.476128
cdhitest_out_39474	protein_AND_asparagine/aspartate rich protein, putative [Plasmodium falciparum 3D7]	0	0	0	0	1.501736
BB_Locus_35552_Transcript_1/1_Confidence_0.667_Length_1939	hypothetical protein CGI_10019787_AND_hypothetical protein CGI_10019787 [Crassostrea gigas]	0	0	0	0	1.244863
BB_Locus_4989_Transcript_4/4_Confidence_0.000_Length_1252	protein_AND_biomphalysin [Biomphalaria glabrata]	0	0	0	0	1.664038
BB_Locus_501_Transcript_3/6_Confidence_0.692_Length_767	collagen alpha-1 chain_AND_PREDICTED: collagen alpha-1(XII) chain-like [Aplysia californica]	0	0	0	0	1.367143
cdhitest_out_84342	serine protease 27-like_AND_PREDICTED: transmembrane protease serine 9-like [Aplysia californica]	0	0	0	0	1.311167
BR_Locus_1371_Transcript_1/1_Confidence_0.000_Length_601	sarcosine oxidase_AND_PREDICTED: probable sarcosine oxidase-like [Aplysia californica]	0	0	0	0	1.317621
BV_Locus_59772_Transcript_1/1_Confidence_0.000_Length_382	sodium-coupled monocarboxylate transporter 1_AND_Sodium-coupled monocarboxylate transporter 1 [Crassostrea gigas]	0	0	0	0	1.532951
BBVBR_Locus_29895_Transcript_1/3_Confidence_0.500_Length_1366	patatin-like phospholipase domain-containing protein 2-like_AND_PREDICTED: uncharacterized protein LOC101849893 [Aplysia californica]	0	0	0	0	1.6017
BB_Locus_11799_Transcript_1/1_Confidence_0.000_Length_607	neuronal acetylcholine receptor subunit alpha-7-like_AND_hypothetical protein LOTGIDRAFT_108943, partial [Lottia gigantea]	0	0	0	0	1.360328
cdhitest_out_84077	heat shock protein 70_AND_heat-shock protein 70 [Biomphalaria glabrata]	0	0	0	0	1.465748
BB_Locus_4502_Transcript_1/1_Confidence_0.000_Length_276	histidine ammonia-lyase-like_AND_hypothetical protein LOTGIDRAFT_209547 [Lottia gigantea]	0	0	0	0	1.341037
BBVBR_Locus_113823_Transcript_4/10_Confidence_0.762_Length_467	cell wall-associated partial_AND_cell wall-associated hydrolase, partial [Escherichia sp. 3_2_53FAA]	0	0	0	0	1.536507
BR_Locus_61592_Transcript_10/12_Confidence_0.500_Length_810	PREDICTED: uncharacterized protein LOC101845874_AND_PREDICTED: uncharacterized protein LOC101845874 [Aplysia californica]	0	0	0	0	1.636002
BB_Locus_8449_Transcript_1/1_Confidence_0.000_Length_639	PREDICTED: uncharacterized protein DDB_G0271670-like_AND_PREDICTED: uncharacterized protein DDB_G0271670-like [Aplysia californica]	0	0	0	0	1.277256
BBVBR_Locus_107_Transcript_10/16_Confidence_0.175_Length_790	DEC-3_AND_DEC-3 [Lymnaea stagnalis]	0	0	0	0	1.148213
BBVBR_Locus_615_Transcript_13/13_Confidence_0.278_Length_1116	inositol oxygenase_AND_Inositol oxygenase [Crassostrea gigas]	0	0	0	0	1.745444
cdhitest_out_101288	blastula protease 10-like_AND_PREDICTED: blastula protease 10-like [Aplysia californica]	0	0	0	0	2.19957
BBVBR_Locus_3963_Transcript_2/10_Confidence_0.200_Length_372	low quality protein: williams-beuren syndrome chromosomal region 27 protein_AND_PREDICTED: Williams-Beuren syndrome chromosomal region 27 protein-like [Aplysia californica]	0	0	0	0	1.552499
cdhitest_out_93183	isoform c_AND_hypothetical protein CGI_10006051 [Crassostrea gigas]	0	0	0	0	1.353148
BBVBR_Locus_4612_Transcript_1/2_Confidence_0.333_Length_1364	macrophage mannose receptor 1-like_AND_PREDICTED: macrophage mannose receptor 1-like [Aplysia californica]	0	0	0	0	1.309421
BBVBR_Locus_4315_Transcript_8/12_Confidence_0.368_Length_815	cat eye syndrome critical region protein 5_AND_PREDICTED: cat eye syndrome critical region protein 5-like [Aplysia californica]	0	0	0	0	1.387235
BV_Locus_2400_Transcript_20/21_Confidence_0.226_Length_706	PREDICTED: uncharacterized protein LOC101850592_AND_PREDICTED: uncharacterized protein LOC101850592 [Aplysia californica]	0	0	0	0	1.358872
BV_Locus_15905_Transcript_1/1_Confidence_0.000_Length_969	meprin a subunit beta-like_AND_PREDICTED: meprin A subunit beta-like [Aplysia californica]	0	0	0	0	1.188228
BB_Locus_11086_Transcript_4/5_Confidence_0.333_Length_1199	collagen alpha-4 chain-like_AND_PREDICTED: collagen alpha-4(VI) chain-like [Aplysia californica]	0	0	0	0	2.106744
BB_Locus_304_Transcript_1/3_Confidence_0.375_Length_1329	atp-binding cassette sub-family f member 2-like_AND_PREDICTED: ATP-binding cassette sub-family F member 2-like [Aplysia californica]	0	0	0	0	1.179683
Bre_Locus_12534_Transcript_6/7_Confidence_0.375_Length_1380	neurogenic locus notch homolog protein 2-like_AND_PREDICTED: sushi, nidogen and EGF-like domain-containing protein 1-like isoform X1 [Aplysia californica]	0	0	0	0	2.135555
cdhitest_out_90192	bile salt sulfotransferase-like_AND_PREDICTED: sulfotransferase 1C4-like [Aplysia californica]	0	0	0	0	1.358081
cdhitest_out_7960	ornithine decarboxylase_AND_PREDICTED: ornithine decarboxylase-like [Aplysia californica]	0	0	0	0	1.542326
BB_Locus_101134_Transcript_1/2_Confidence_0.667_Length_401	mip family channel protein_AND_aquaporin 10 [Milnesium tardigradum]	0	0	0	0	1.968923
BR_Locus_36771_Transcript_1/1_Confidence_0.000_Length_344	proactivator polypeptide_AND_hypothetical protein LOTGIDRAFT_154130 [Lottia gigantea]	0	0	0	0	1.775729
BBVBR_Locus_55034_Transcript_1/1_Confidence_0.000_Length_439	PREDICTED: SCO-spondin-like_AND_PREDICTED: SCO-spondin-like [Aplysia californica]	0	0	0	0	1.741113
BBVBR_Locus_10682_Transcript_1/1_Confidence_0.000_Length_445	toxin cstx-20-like_AND_hypothetical protein CGI_10017912 [Crassostrea gigas]	0	0	0	0	1.811935
BBVBR_Locus_221_Transcript_4/6_Confidence_0.278_Length_1445	stanniocalcin-like protein_AND_PREDICTED: uncharacterized protein LOC101850623 [Aplysia californica]	0	0	0	0	1.214124
BV_Locus_517_Transcript_3/4_Confidence_0.409_Length_479	selenium-dependent glutathione peroxidase_AND_selenium-dependent glutathione peroxidase [Haliotis discus hannai]	0	0	0	0	1.379812
cdhitest_out_160701	transmembrane protease serine 5-like_AND_PREDICTED: transmembrane protease serine 5-like [Aplysia californica]	0	0	0	0	1.230906
BB_Locus_55047_Transcript_1/1_Confidence_0.000_Length_1147	adam family mig-17_AND_PREDICTED: zinc metalloproteinase-disintegrin batroxstatin-3-like [Aplysia californica]	0	0	0	0	1.59256
BV_Locus_3016_Transcript_8/13_Confidence_0.041_Length_458	antistasin-like isoform x1_AND_PREDICTED: antistasin-like isoform X1 [Aplysia californica]	0	0	0	0	1.274938
BB_Locus_7466_Transcript_1/2_Confidence_0.333_Length_949	solute carrier family 22 member 5-like_AND_PREDICTED: organic cation transporter protein-like [Aplysia californica]	0	0	0	0	1.339754
BBVBR_Locus_4392_Transcript_1/1_Confidence_0.000_Length_995	aquaporin 4 m23a isoform_AND_hypothetical protein LOTGIDRAFT_94507, partial [Lottia gigantea]	0	0	0	0	1.174692
BB_Locus_501_Transcript_1/6_Confidence_0.538_Length_647	collagen alpha-1 chain-like_AND_PREDICTED: collagen alpha-1(XII) chain-like [Aplysia californica]	0	0	0	0	1.407148
cdhitest_out_10496	PREDICTED: uncharacterized protein LOC101859450_AND_PREDICTED: uncharacterized protein LOC101859450 [Aplysia californica]	0	0	0	0	1.293869
Bre_Locus_14497_Transcript_2/9_Confidence_0.421_Length_794	PREDICTED: uncharacterized protein LOC101863832_AND_PREDICTED: uncharacterized protein LOC101863832 [Aplysia californica]	0	0	0	0	2.243367
cdhitest_out_2122	actin-4_AND_ACTC_HELTIRecName: Full=Actin, cytoplasmic; Flags: Precursor	0	0	0	0	1.521816
BV_Locus_141416_Transcript_1/1_Confidence_0.000_Length_354	inositol oxygenase_AND_hypothetical protein LOTGIDRAFT_123081, partial [Lottia gigantea]	0	0	0	0	1.646591
BBVBR_Locus_615_Transcript_7/13_Confidence_0.333_Length_1055	inositol oxygenase_AND_Inositol oxygenase [Crassostrea gigas]	0	0	0	0	1.688106
cdhitest_out_91766	copper-transporting atpase 1_AND_PREDICTED: copper-transporting ATPase 1-like isoform X4 [Aplysia californica]	0	0	0	0	1.355156
BB_Locus_647_Transcript_5/15_Confidence_0.412_Length_1210	cat eye syndrome critical region protein 5_AND_PREDICTED: cat eye syndrome critical region protein 5-like [Aplysia californica]	0	0	0	0	1.255161
BR_Locus_38793_Transcript_1/1_Confidence_0.000_Length_556	sigma class glutathione-s-transferase 2_AND_sigma class glutathione-s-transferase 2 [Haliotis discus discus]	0	0	0	0	1.309212
BR_Locus_42810_Transcript_3/3_Confidence_0.000_Length_245	protein lethal essential for life-like_AND_PREDICTED: protein lethal(2)essential for life-like [Bombus terrestris]	0	0	0	0	1.915168
BB_Locus_2151_Transcript_1/2_Confidence_0.750_Length_825	tubulin alpha-3 chain-like_AND_PREDICTED: tubulin alpha-1C chain-like [Tursiops truncatus]	0	0	0	0	1.22079
Bre_Locus_15046_Transcript_2/3_Confidence_0.400_Length_773	cytochrome p450 3a24-like_AND_PREDICTED: cytochrome P450 3A24-like [Aplysia californica]	0	0	0	0	1.42845
BV_Locus_32730_Transcript_3/5_Confidence_0.974_Length_1729	zinc metalloproteinase nas-13-like_AND_PREDICTED: blastula protease 10-like [Aplysia californica]	0	0	0	0	1.377067
BR_Locus_6313_Transcript_5/6_Confidence_0.643_Length_581	hypothetical protein CGI_10021602_AND_hypothetical protein CGI_10021602 [Crassostrea gigas]	0	0	0	0	1.310711
BB_Locus_68933_Transcript_2/3_Confidence_0.333_Length_278	elongation factor 1 alpha_AND_elongation factor 1 alpha [Mytilus edulis]	0	0	0	0	2.640706
BB_Locus_1912_Transcript_2/12_Confidence_0.000_Length_329	latent-transforming growth factor beta-binding protein 4-like_AND_PREDICTED: latent-transforming growth factor beta-binding protein 4-like [Aplysia californica]	0	0	0	0	1.914005
BB_Locus_34172_Transcript_5/8_Confidence_0.625_Length_1236	sodium-independent sulfate anion transporter_AND_hypothetical protein LOTGIDRAFT_212898 [Lottia gigantea]	0	0	0	0	1.28485
BBVBR_Locus_899_Transcript_1/4_Confidence_0.519_Length_456	antistasin-like protein_AND_hypothetical protein LOTGIDRAFT_230991 [Lottia gigantea]	0	0	0	0	1.79643
cdhitest_out_261274	lbp bpi_AND_LBP/BPI [Eisenia andrei]	0	0	0	0	1.60045
cdhitest_out_645	adam family mig-17_AND_hypothetical protein LOTGIDRAFT_235128 [Lottia gigantea]	0	0	0	0	1.228686
cdhitest_out_74904	camp-responsive element-binding 2_AND_PREDICTED: cAMP-responsive element-binding protein-like 2-like [Xiphophorus maculatus]	0	0	0	0	1.540331
BBVBR_Locus_17814_Transcript_2/4_Confidence_0.600_Length_746	nfx1-type zinc finger-containing protein 1-like_AND_hypothetical protein A306_07742, partial [Columba livia]	0	0	0	0	1.79989
cdhitest_out_8525	peptidase m12a domain containing protein_AND_PREDICTED: zinc metalloproteinase nas-13-like [Aplysia californica]	0	0	0	0	1.461224
cdhitest_out_1032	neurogenic locus notch homolog protein 4 isoform x1_AND_PREDICTED: sushi, nidogen and EGF-like domain-containing protein 1-like isoform X1 [Aplysia californica]	0	0	0	0	2.10072
Bre_Locus_844_Transcript_2/4_Confidence_0.333_Length_476	zinc-binding dehydrogenase family protein_AND_PREDICTED: alcohol dehydrogenase-like isoform X1 [Aplysia californica]	0	0	0	0	1.299892
BBVBR_Locus_46562_Transcript_2/5_Confidence_0.625_Length_424	wap four-disulfide core domain protein 18-like_AND_PREDICTED: antistasin-like isoform X2 [Aplysia californica]	0	0	0	0	1.674442
BV_Locus_517_Transcript_2/4_Confidence_0.682_Length_605	selenium-dependent glutathione peroxidase_AND_GPX1 [Azumapecten farreri]	0	0	0	0	1.461662
BR_Locus_6313_Transcript_1/6_Confidence_0.714_Length_637	hypothetical protein CGI_10021602_AND_hypothetical protein CGI_10021602 [Crassostrea gigas]	0	0	0	0	1.355047
BBVBR_Locus_185_Transcript_10/16_Confidence_0.259_Length_1774	zinc-binding dehydrogenase family protein_AND_PREDICTED: alcohol dehydrogenase-like isoform X1 [Aplysia californica]	0	0	0	0	1.243006
cdhitest_out_26949	pg1 homology to homo sapiens_AND_permease [Lactobacillus jensenii]	0	0	0	0	1.705977
BB_Locus_91_Transcript_2/3_Confidence_0.800_Length_1140	low-density lipoprotein receptor-related protein 2_AND_PREDICTED: low-density lipoprotein receptor-related protein 1B-like [Aplysia californica]	0	0	0	0	1.120392
BBVBR_Locus_185_Transcript_6/16_Confidence_0.138_Length_993	zinc-binding dehydrogenase family protein_AND_PREDICTED: alcohol dehydrogenase-like isoform X1 [Aplysia californica]	0	0	0	0	1.266458
BBVBR_Locus_16214_Transcript_3/5_Confidence_0.333_Length_792	ww domain-binding protein 4-like_AND_PREDICTED: WW domain-binding protein 4-like [Aplysia californica]	0	0	0	0	1.709246
BBVBR_Locus_6303_Transcript_1/3_Confidence_0.286_Length_686	cat eye syndrome critical region protein 5 homolog_AND_PREDICTED: cat eye syndrome critical region protein 5-like [Aplysia californica]	0	0	0	0	1.545629
cdhitest_out_172046	dermatopontin 2_AND_Dermatopontin3 [Lymnaea stagnalis]	0	0	0	0	1.3224
BBVBR_Locus_107_Transcript_9/16_Confidence_0.087_Length_282	DEC-3_AND_DEC-3 [Lymnaea stagnalis]	0	0	0	0	1.364113
BBVBR_Locus_52567_Transcript_1/1_Confidence_0.000_Length_569	eukaryotic translation initiation factor 3 subunit a-like isoform x1_AND_PREDICTED: uncharacterized protein LOC101859842 isoform X1 [Aplysia californica]	0	0	0	0	1.298244
cdhitest_out_110612	tumor necrosis factor ligand superfamily member 10_AND_hypothetical protein BRAFLDRAFT_201657 [Branchiostoma floridae]	0	0	0	0	1.319744
BV_Locus_3016_Transcript_5/13_Confidence_0.061_Length_361	antistasin-like isoform x1_AND_PREDICTED: antistasin-like isoform X1 [Aplysia californica]	0	0	0	0	1.368438
BB_Locus_647_Transcript_15/15_Confidence_0.059_Length_1487	cat eye syndrome critical region protein 5_AND_PREDICTED: cat eye syndrome critical region protein 5-like [Aplysia californica]	0	0	0	0	1.187829
Bre_Locus_5323_Transcript_7/12_Confidence_0.667_Length_963	cysteine-rich motor neuron 1_AND_PREDICTED: cysteine-rich motor neuron 1 protein-like [Aplysia californica]	0	0	0	0	1.675424
BB_Locus_18528_Transcript_4/6_Confidence_0.692_Length_829	copper homeostasis protein cutc homolog_AND_PREDICTED: copper homeostasis protein cutC homolog isoform X2 [Aplysia californica]	0	0	0	0	1.291397
BV_Locus_20633_Transcript_10/12_Confidence_0.333_Length_886	heat shock protein 70_AND_heat-shock protein 70 [Biomphalaria glabrata]	0	0	0	0	1.833832
BBVBR_Locus_501_Transcript_8/13_Confidence_0.156_Length_711	hypothetical protein CGI_10021602_AND_hypothetical protein CGI_10021602 [Crassostrea gigas]	0	0	0	0	1.242483
cdhitest_out_91475	nuclear protein 1-like_AND_PREDICTED: nuclear protein 1-like isoform X2 [Aplysia californica]	0	0	0	0	1.451441
cdhitest_out_215445	inhibitor of apoptosis_AND_PREDICTED: uncharacterized protein LOC101860034 isoform X2 [Aplysia californica]	0	0	0	0	1.385338
BR_Locus_8854_Transcript_2/5_Confidence_0.300_Length_469	zinc-binding dehydrogenase family_AND_PREDICTED: alcohol dehydrogenase-like isoform X1 [Aplysia californica]	0	0	0	0	1.330062
BB_Locus_17093_Transcript_3/9_Confidence_0.545_Length_923	zinc metalloproteinase nas-13-like_AND_PREDICTED: blastula protease 10-like [Aplysia californica]	0	0	0	0	2.384007
BB_Locus_10439_Transcript_19/19_Confidence_0.150_Length_1970	serpin b6 isoform b_AND_PREDICTED: serpin B6-like [Aplysia californica]	0	0	0	0	1.380423
BB_Locus_121387_Transcript_1/1_Confidence_0.800_Length_221	protein_AND_biomphalysin [Biomphalaria glabrata]	0	0	0	0	1.584024
BBVBR_Locus_185_Transcript_12/16_Confidence_0.103_Length_1081	zinc-binding dehydrogenase family_AND_PREDICTED: alcohol dehydrogenase-like isoform X2 [Aplysia californica]	0	0	0	0	1.309162
BR_Locus_20317_Transcript_3/5_Confidence_0.250_Length_304	sulfotransferase 1c4-like_AND_PREDICTED: sulfotransferase 1C4-like [Aplysia californica]	0	0	0	0	1.767941
BBVBR_Locus_2744_Transcript_134/164_Confidence_0.060_Length_770	nuclear protein 1-like_AND_PREDICTED: nuclear protein 1-like isoform X2 [Aplysia californica]	0	0	0	0	1.442364
BV_Locus_5076_Transcript_8/11_Confidence_0.280_Length_644	inhibitor of apoptosis_AND_PREDICTED: uncharacterized protein LOC101860034 isoform X2 [Aplysia californica]	0	0	0	0	1.469075
BBVBR_Locus_185_Transcript_7/16_Confidence_0.138_Length_964	zinc-binding dehydrogenase family protein_AND_PREDICTED: alcohol dehydrogenase-like isoform X1 [Aplysia californica]	0	0	0	0	1.280392
BB_Locus_1790_Transcript_14/18_Confidence_0.273_Length_1564	zinc-binding dehydrogenase family protein_AND_PREDICTED: alcohol dehydrogenase-like isoform X1 [Aplysia californica]	0	0	0	0	1.305907
cdhitest_out_10108	tyramine beta-hydroxylase- partial_AND_PREDICTED: temptin-like [Aplysia californica]	0	0	0	0	2.168731
BB_Locus_6212_Transcript_1/1_Confidence_0.000_Length_255	collagen alpha-1 chain-like_AND_PREDICTED: collagen alpha-1(XXI) chain-like [Aplysia californica]	0	0	0	0	1.27346
BB_Locus_147_Transcript_12/15_Confidence_0.333_Length_613	DEC-3_AND_DEC-3 [Lymnaea stagnalis]	0	0	0	0	1.181025
BV_Locus_31244_Transcript_5/9_Confidence_0.643_Length_1026	PREDICTED: uncharacterized protein LOC101863832_AND_PREDICTED: uncharacterized protein LOC101863832 [Aplysia californica]	0	0	0	0	2.180681
BB_Locus_3843_Transcript_1/1_Confidence_0.000_Length_487	_AND_---NA---	0	0	0	0	1.279148
BB_Locus_92279_Transcript_1/1_Confidence_0.000_Length_694	fibrillin-1- partial_AND_PREDICTED: multiple EGF-like-domains 6-like, partial [Saccoglossus kowalevskii]	0	0	0	0	1.764001
Bre_Locus_26683_Transcript_11/13_Confidence_0.143_Length_871	ww domain-binding protein 4_AND_PREDICTED: WW domain-binding protein 4-like [Aplysia californica]	0	0	0	0	1.595464
BV_Locus_8440_Transcript_2/10_Confidence_0.294_Length_538	-like protein subfamily b member 5_AND_PREDICTED: uncharacterized protein LOC101850592 [Aplysia californica]	0	0	0	0	1.355437
BB_Locus_31354_Transcript_3/9_Confidence_0.364_Length_574	argininosuccinate lyase-like isoform x1_AND_PREDICTED: argininosuccinate lyase-like isoform X1 [Aplysia californica]	0	0	0	0	2.073014
BBVBR_Locus_1934_Transcript_1/3_Confidence_0.667_Length_609	wap four-disulfide core domain protein 3-like_AND_PREDICTED: antistasin-like isoform X2 [Aplysia californica]	0	0	0	0	1.392077
BBVBR_Locus_47990_Transcript_1/1_Confidence_0.000_Length_224	5-aminolevulinate erythroid- mitochondrial-like_AND_PREDICTED: 5-aminolevulinate synthase, erythroid-specific, mitochondrial-like [Ornithorhynchus anatinus]	0	0	0	0	1.938681
BV_Locus_3026_Transcript_1/4_Confidence_0.500_Length_1173	cat eye syndrome critical region protein 5 homolog_AND_PREDICTED: cat eye syndrome critical region protein 5-like [Aplysia californica]	0	0	0	0	1.425127
BBVBR_Locus_62043_Transcript_1/1_Confidence_0.000_Length_839	venom c-type lectin mannose binding isoform 3_AND_venom C-type lectin mannose binding isoform 3 [Cryptophis nigrescens]	0	0	0	0	1.528551
cdhitest_out_9232	a disintegrin and metalloproteinase with thrombospondin motifs 1_AND_hypothetical protein LOTGIDRAFT_228200 [Lottia gigantea]	0	0	0	0	1.44588
BBVBR_Locus_899_Transcript_2/4_Confidence_0.074_Length_447	antistasin-like protein_AND_hypothetical protein LOTGIDRAFT_230991 [Lottia gigantea]	0	0	0	0	1.908755
BBVBR_Locus_6377_Transcript_4/8_Confidence_0.312_Length_752	fibrinogen-related protein_AND_fibrinogen-related protein 3.2 [Biomphalaria glabrata]	0	0	0	0	1.2143
BV_Locus_10599_Transcript_1/1_Confidence_0.000_Length_472	collagen alpha-3 chain-like isoform x2_AND_PREDICTED: collagen alpha-3(VI) chain-like isoform X2 [Aplysia californica]	0	0	0	0	2.899283
cdhitest_out_10068	heat shock protein partial_AND_heat-shock protein 70 [Biomphalaria glabrata]	0	0	0	0	1.402843
BBVBR_Locus_1242_Transcript_9/10_Confidence_0.557_Length_1615	collagen alpha-1 chain_AND_PREDICTED: collagen alpha-1(XIV) chain-like [Aplysia californica]	0	0	0	0	2.644884
BB_Locus_183367_Transcript_1/1_Confidence_0.000_Length_231	peptidoglycan recognition protein 3 short class_AND_peptidoglycan recognition protein [Physella acuta]	0	0	0	0	1.267455
BB_Locus_12_Transcript_2/17_Confidence_0.111_Length_503	antistasin-like isoform x1_AND_PREDICTED: antistasin-like isoform X1 [Aplysia californica]	0	0	0	0	1.235152
BV_Locus_1019_Transcript_6/6_Confidence_0.471_Length_462	hypothetical protein CGI_10021602_AND_hypothetical protein CGI_10021602 [Crassostrea gigas]	0	0	0	0	1.400331
BBVBR_Locus_3078_Transcript_1/1_Confidence_0.400_Length_1092	glycoside hydrolase_AND_PREDICTED: uncharacterized protein LOC101850592 [Aplysia californica]	0	0	0	0	1.518138
cdhitest_out_87531	elongation of very long chain fatty acids protein 4-like_AND_PREDICTED: elongation of very long chain fatty acids protein 4-like [Aplysia californica]	0	0	0	0	1.329581
cdhitest_out_175862	camp-responsive element-binding 2_AND_PREDICTED: cAMP-responsive element-binding protein-like 2-like [Xiphophorus maculatus]	0	0	0	0	1.533148
BB_Locus_6705_Transcript_7/8_Confidence_0.962_Length_1766	zinc metalloproteinase nas-13-like_AND_PREDICTED: blastula protease 10-like [Aplysia californica]	0	0	0	0	1.431795
BB_Locus_1912_Transcript_7/12_Confidence_0.250_Length_910	nidogen and egf-like domain-containing protein 1-like_AND_PREDICTED: sushi, nidogen and EGF-like domain-containing protein 1-like isoform X2 [Aplysia californica]	0	0	0	0	2.038235
BBVBR_Locus_185_Transcript_16/16_Confidence_0.017_Length_535	zinc-binding dehydrogenase family_AND_PREDICTED: alcohol dehydrogenase-like isoform X2 [Aplysia californica]	0	0	0	0	1.24367
cdhitest_out_228961	thiosulfate sulfurtransferase_AND_PREDICTED: thiosulfate sulfurtransferase-like [Aplysia californica]	0	0	0	0	1.218429
BB_Locus_10439_Transcript_7/19_Confidence_0.400_Length_1873	serpin b6 isoform b_AND_PREDICTED: serpin B6-like [Aplysia californica]	0	0	0	0	1.362348
BB_Locus_1394_Transcript_8/37_Confidence_0.112_Length_958	nuclear protein 1_AND_PREDICTED: nuclear protein 1-like isoform X2 [Aplysia californica]	0	0	0	0	1.475359
BBVBR_Locus_57870_Transcript_1/1_Confidence_0.000_Length_453	platelet endothelial aggregation receptor 1_AND_PREDICTED: uncharacterized protein LOC101849279 [Aplysia californica]	0	0	0	0	1.633799
cdhitest_out_57517	zinc-finger isoform a_AND_hypothetical protein CAPTEDRAFT_86695, partial [Capitella teleta]	0	0	0	0	1.471354
Bre_Locus_22536_Transcript_2/2_Confidence_0.333_Length_199	3-mercaptopyruvate sulfurtransferase_AND_PREDICTED: thiosulfate sulfurtransferase-like [Aplysia californica]	0	0	0	0	1.276866
BR_Locus_8854_Transcript_1/5_Confidence_0.250_Length_468	zinc-binding dehydrogenase family protein_AND_PREDICTED: alcohol dehydrogenase-like isoform X1 [Aplysia californica]	0	0	0	0	1.314923
cdhitest_out_11970	senescence-associated protein_AND_hypothetical protein [Arabidopsis thaliana]	0	0	0	0	4.261102
BV_Locus_21397_Transcript_1/1_Confidence_0.000_Length_241	antimicrobial peptide hydramacin_AND_mytimacin-2 [Mytilus galloprovincialis]	0	0	0	0	1.342678
Bre_Locus_6597_Transcript_2/5_Confidence_0.158_Length_481	antistasin-like protein_AND_hypothetical protein LOTGIDRAFT_230991 [Lottia gigantea]	0	0	0	0	2.070551
BB_Locus_3470_Transcript_2/3_Confidence_0.000_Length_552	PREDICTED: uncharacterized protein LOC101849893_AND_PREDICTED: uncharacterized protein LOC101849893 [Aplysia californica]	0	0	0	0	1.580981
BBVBR_Locus_77700_Transcript_1/1_Confidence_0.000_Length_366	zinc metalloproteinase nas-14-like_AND_PREDICTED: zinc metalloproteinase nas-14-like [Aplysia californica]	0	0	0	0	1.532287
cdhitest_out_278	adam family mig-17_AND_hypothetical protein LOTGIDRAFT_152975 [Lottia gigantea]	0	0	0	0	1.212248
cdhitest_out_11509	latent-transforming growth factor beta-binding protein 4_AND_PREDICTED: fibrillin-1-like [Aplysia californica]	0	0	0	0	1.555083
BBVBR_Locus_51667_Transcript_2/5_Confidence_0.444_Length_630	PREDICTED: uncharacterized protein LOC101860071_AND_PREDICTED: uncharacterized protein LOC101860071 [Aplysia californica]	0	0	0	0	1.278242
BB_Locus_172478_Transcript_1/1_Confidence_0.000_Length_614	5-aminolevulinate erythroid- mitochondrial_AND_hypothetical protein LOTGIDRAFT_182709 [Lottia gigantea]	0	0	0	0	2.394858
Bre_Locus_472_Transcript_17/19_Confidence_0.452_Length_1428	-like protein subfamily b member 5_AND_PREDICTED: uncharacterized protein LOC101850592 [Aplysia californica]	0	0	0	0	1.577181
BBVBR_Locus_59_Transcript_59/181_Confidence_0.018_Length_744	cytochrome p450 liketbp_AND_predicted protein [Micromonas pusilla CCMP1545]	0	0	0	0	2.332307
BB_Locus_15430_Transcript_1/1_Confidence_0.000_Length_232	mytimacin-2_AND_mytimacin-2 [Mytilus galloprovincialis]	0	0	0	0	1.429617
Bre_Locus_6597_Transcript_3/5_Confidence_0.158_Length_516	antistasin-like protein_AND_hypothetical protein LOTGIDRAFT_230991 [Lottia gigantea]	0	0	0	0	1.954355
BBVBR_Locus_9193_Transcript_2/3_Confidence_0.200_Length_1380	acid sphingomyelinase-like phosphodiesterase 3a-like_AND_hypothetical protein LOTGIDRAFT_213890 [Lottia gigantea]	0	0	0	0	1.692086
BBVBR_Locus_28793_Transcript_1/1_Confidence_0.000_Length_843	phosphoethanolamine n-methyltransferase 3-like isoform x2_AND_PREDICTED: phosphoethanolamine N-methyltransferase 3-like isoform X2 [Aplysia californica]	0	0	0	0	1.606327
BBVBR_Locus_400_Transcript_1/10_Confidence_0.093_Length_516	antistasin-like isoform x1_AND_PREDICTED: antistasin-like isoform X1 [Aplysia californica]	0	0	0	0	1.287853
cdhitest_out_579	alkaline tissue-nonspecific isozyme_AND_alkaline phosphatase [Pinctada fucata]	0	0	0	0	1.650392
BB_Locus_1261_Transcript_2/5_Confidence_0.400_Length_563	wap four-disulfide core domain protein 3-like_AND_PREDICTED: antistasin-like isoform X2 [Aplysia californica]	0	0	0	0	1.366546
Bre_Locus_1641_Transcript_1/2_Confidence_0.750_Length_571	wap four-disulfide core domain protein 3-like_AND_PREDICTED: antistasin-like isoform X2 [Aplysia californica]	0	0	0	0	1.394419
Bre_Locus_14497_Transcript_9/9_Confidence_0.105_Length_782	PREDICTED: uncharacterized protein LOC101845874_AND_PREDICTED: uncharacterized protein LOC101845874 [Aplysia californica]	0	0	0	0	1.491682
BB_Locus_501_Transcript_2/6_Confidence_0.462_Length_681	collagen alpha-1 chain_AND_PREDICTED: collagen alpha-1(XII) chain-like [Aplysia californica]	0	0	0	0	1.517112
Bre_Locus_26683_Transcript_10/13_Confidence_0.571_Length_819	ww domain-binding protein 4_AND_PREDICTED: WW domain-binding protein 4-like [Aplysia californica]	0	0	0	0	1.782158
BV_Locus_10835_Transcript_1/3_Confidence_1.000_Length_678	vwa domain-containing protein 3_AND_VWA domain-containing protein 3 [Biomphalaria glabrata]	0	0	0	0	2.019071
cdhitest_out_82378	stanniocalcin-like protein_AND_PREDICTED: uncharacterized protein LOC101850623 [Aplysia californica]	0	0	0	0	1.201789
BB_Locus_58665_Transcript_1/1_Confidence_0.000_Length_303	multifunctional protein ade2_AND_PREDICTED: multifunctional protein ADE2-like [Aplysia californica]	0	0	0	0	1.587925
BBVBR_Locus_9946_Transcript_2/3_Confidence_0.400_Length_922	eukaryotic translation initiation factor 3 subunit g_AND_PREDICTED: eukaryotic translation initiation factor 3 subunit G-like [Aplysia californica]	0	0	0	0	1.223633
cdhitest_out_5673	zinc transporter 2_AND_hypothetical protein LOTGIDRAFT_180179 [Lottia gigantea]	0	0	0	0	1.262314
BV_Locus_102223_Transcript_1/1_Confidence_0.000_Length_324	zinc finger zz-type and ef-hand domain-containing protein 1-like_AND_PREDICTED: zinc finger ZZ-type and EF-hand domain-containing protein 1-like [Aplysia californica]	0	0	0	0	1.426592
BR_Locus_53661_Transcript_1/3_Confidence_0.750_Length_464	drebrin-like protein b-like_AND_PREDICTED: drebrin-like protein B-like [Aplysia californica]	0	0	0	0	1.73022
BB_Locus_74492_Transcript_1/1_Confidence_0.000_Length_279	multifunctional protein ade2-like_AND_PREDICTED: multifunctional protein ADE2-like, partial [Maylandia zebra]	0	0	0	0	1.711578
BBVBR_Locus_2643_Transcript_1/1_Confidence_0.000_Length_728	zinc metalloproteinase nas-13-like_AND_PREDICTED: zinc metalloproteinase nas-13-like [Aplysia californica]	0	0	0	0	1.876609
BB_Locus_17093_Transcript_6/9_Confidence_0.455_Length_1063	blastula protease 10-like_AND_PREDICTED: blastula protease 10-like [Aplysia californica]	0	0	0	0	2.157626
BB_Locus_10439_Transcript_6/19_Confidence_0.500_Length_2043	serpin b6 isoform b_AND_PREDICTED: serpin B6-like [Aplysia californica]	0	0	0	0	1.367994
cdhitest_out_83247	alcohol dehydrogenase-like isoform x1_AND_PREDICTED: alcohol dehydrogenase-like isoform X1 [Aplysia californica]	0	0	0	0	1.347364
cdhitest_out_100569	inositol oxygenase-like_AND_Inositol oxygenase [Crassostrea gigas]	0	0	0	0	1.637712
BB_Locus_2556_Transcript_36/66_Confidence_0.358_Length_1516	bpti kunitz domain-containing protein 4-like_AND_hypothetical protein CAPTEDRAFT_164667 [Capitella teleta]	0	0	0	0	1.343144
cdhitest_out_27731	actin_AND_beta-actin [Oxydesmus granulosus]	0	0	0	0	4.124408
BB_Locus_11086_Transcript_2/5_Confidence_0.667_Length_1221	collagen alpha-4 chain-like_AND_PREDICTED: collagen alpha-4(VI) chain-like [Aplysia californica]	0	0	0	0	1.918402
BB_Locus_19847_Transcript_2/3_Confidence_0.600_Length_457	fibrinogen-related protein_AND_fibrinogen-related protein 14 [Biomphalaria glabrata]	0	0	0	0	1.953768
BBVBR_Locus_37188_Transcript_1/1_Confidence_0.000_Length_249	glycine dehydrogenase_AND_Glycine dehydrogenase [decarboxylating], mitochondrial [Crassostrea gigas]	0	0	0	0	1.42785
BR_Locus_5950_Transcript_12/16_Confidence_0.800_Length_1348	antistasin-like protein_AND_hypothetical protein CAPTEDRAFT_139517 [Capitella teleta]	0	0	0	0	1.704584
cdhitest_out_82628	cat eye syndrome critical region protein 5_AND_PREDICTED: cat eye syndrome critical region protein 5-like [Aplysia californica]	0	0	0	0	1.315239
BB_Locus_1900_Transcript_2/2_Confidence_0.000_Length_1298	bactericidal permeability increasing protein_AND_PREDICTED: bactericidal permeability-increasing protein-like isoform X2 [Aplysia californica]	0	0	0	0	1.571506
BV_Locus_20940_Transcript_3/4_Confidence_0.714_Length_662	lbp bpi cetp family protein_AND_hypothetical protein LOTGIDRAFT_231708 [Lottia gigantea]	0	0	0	0	1.371392
BBVBR_Locus_29895_Transcript_3/3_Confidence_0.000_Length_1051	patatin-like phospholipase domain-containing protein 2-like_AND_PREDICTED: uncharacterized protein LOC101849893 [Aplysia californica]	0	0	0	0	1.677095
BR_Locus_5572_Transcript_2/7_Confidence_0.273_Length_434	cat eye syndrome critical region protein 5_AND_PREDICTED: cat eye syndrome critical region protein 5-like [Aplysia californica]	0	0	0	0	1.279416
BB_Locus_4779_Transcript_6/10_Confidence_0.526_Length_1480	inhibitor of apoptosis_AND_PREDICTED: uncharacterized protein LOC101860034 isoform X2 [Aplysia californica]	0	0	0	0	1.504982
cdhitest_out_20270	vascular endothelial zinc finger 1_AND_hypothetical protein KGM_07544 [Danaus plexippus]	0	0	0	0	1.560605
BB_Locus_8244_Transcript_7/20_Confidence_0.588_Length_1179	bpti kunitz domain-containing protein 4-like_AND_hypothetical protein CAPTEDRAFT_139517 [Capitella teleta]	0	0	0	0	1.623954
BBVBR_Locus_49204_Transcript_1/1_Confidence_0.000_Length_943	venom c-type lectin mannose binding isoform 3_AND_PREDICTED: lactose-binding lectin l-2 [Gallus gallus]	0	0	0	0	1.469605
BBVBR_Locus_12098_Transcript_1/2_Confidence_0.667_Length_652	prothoracicostatic peptide-like_AND_PREDICTED: prothoracicostatic peptide-like [Aplysia californica]	0	0	0	0	1.659087
cdhitest_out_40537	inositol oxygenase_AND_hypothetical protein BRAFLDRAFT_279934 [Branchiostoma floridae]	0	0	0	0	1.719731
cdhitest_out_219751	PREDICTED: uncharacterized protein DDB_G0271670-like_AND_PREDICTED: uncharacterized protein DDB_G0271670-like [Aplysia californica]	0	0	0	0	1.216673
cdhitest_out_6951	zinc metalloproteinase nas-13-like_AND_PREDICTED: zinc metalloproteinase nas-13-like [Aplysia californica]	0	0	0	0	1.435197
cdhitest_out_224370	amidophosphoribosyltransferase-like isoform 1_AND_PREDICTED: amidophosphoribosyltransferase-like isoform X4 [Aplysia californica]	0	0	0	0	2.33692
BB_Locus_27998_Transcript_1/1_Confidence_0.000_Length_392	glycine dehydrogenase_AND_PREDICTED: glycine dehydrogenase [decarboxylating], mitochondrial-like [Aplysia californica]	0	0	0	0	1.279057
BBVBR_Locus_3456_Transcript_1/6_Confidence_0.250_Length_374	peptidoglycan recognition protein_AND_PREDICTED: peptidoglycan recognition protein 1-like [Aplysia californica]	0	0	0	0	1.467386
cdhitest_out_277591	-like protein subfamily b member 5_AND_PREDICTED: uncharacterized protein LOC101850592 [Aplysia californica]	0	0	0	0	1.488901
BB_Locus_40653_Transcript_1/1_Confidence_0.000_Length_497	peroxisome proliferator-activated receptor gamma coactivator-related protein 1-like_AND_PREDICTED: cell wall protein AWA1-like [Aplysia californica]	0	0	0	0	1.267558
BV_Locus_2400_Transcript_18/21_Confidence_0.129_Length_926	-like protein subfamily b member 5_AND_PREDICTED: uncharacterized protein LOC101850592 [Aplysia californica]	0	0	0	0	1.522221
cdhitest_out_16457	fibrinogen-related protein_AND_fibrinogen-related protein 3.1 [Biomphalaria glabrata]	0	0	0	0	1.460606
BBVBR_Locus_23847_Transcript_1/1_Confidence_0.000_Length_302	sodium-independent sulfate anion transporter_AND_hypothetical protein LOTGIDRAFT_231568 [Lottia gigantea]	0	0	0	0	1.388754
BBVBR_Locus_75001_Transcript_1/1_Confidence_0.000_Length_303	aggrecan core protein_AND_hypothetical protein DAPPUDRAFT_127273 [Daphnia pulex]	0	0	0	0	1.678595
BB_Locus_35773_Transcript_1/1_Confidence_0.000_Length_670	angio-associated migratory cell protein_AND_PREDICTED: angio-associated migratory cell protein-like [Aplysia californica]	0	0	0	0	1.566671
BV_Locus_15222_Transcript_1/1_Confidence_0.000_Length_745	cellulase egx3_AND_PREDICTED: uncharacterized protein LOC101860980 [Aplysia californica]	0	0	0	0	1.448414
BBVBR_Locus_41415_Transcript_1/1_Confidence_0.000_Length_693	peritrophic membrane chitin binding_AND_hypothetical protein LOTGIDRAFT_161263 [Lottia gigantea]	0	0	0	0	1.996875
BV_Locus_22622_Transcript_1/1_Confidence_0.000_Length_607	fibrinogen-related protein_AND_BgMFREP1 [Biomphalaria glabrata]	0	0	0	0	2.004361
BBVBR_Locus_27367_Transcript_1/1_Confidence_0.000_Length_948	cytochrome p450_AND_cytochrome p450 [Biomphalaria glabrata]	0	0	0	0	1.891784
BB_Locus_8244_Transcript_18/20_Confidence_0.314_Length_1136	bpti kunitz domain-containing protein 4-like_AND_hypothetical protein CAPTEDRAFT_139517 [Capitella teleta]	0	0	0	0	1.364945
BBVBR_Locus_10031_Transcript_3/8_Confidence_0.286_Length_749	PREDICTED: uncharacterized protein DDB_G0271670-like_AND_PREDICTED: uncharacterized protein DDB_G0271670-like [Aplysia californica]	0	0	0	0	1.645577
cdhitest_out_13451	inositol oxygenase_AND_Inositol oxygenase [Crassostrea gigas]	0	0	0	0	1.824796
BBVBR_Locus_13208_Transcript_1/2_Confidence_0.333_Length_789	hypothetical protein TTHERM_00656110_AND_hypothetical protein TTHERM_00656110 [Tetrahymena thermophila]	0	0	0	0	1.49341
cdhitest_out_24644	protein_AND_hypothetical protein BRAFLDRAFT_85725 [Branchiostoma floridae]	0	0	0	0	1.448091
BB_Locus_8244_Transcript_17/20_Confidence_0.451_Length_1394	bpti kunitz domain-containing protein 4-like_AND_hypothetical protein CAPTEDRAFT_139517 [Capitella teleta]	0	0	0	0	1.623485
cdhitest_out_19081	collagen alpha-1 chain-like_AND_PREDICTED: collagen alpha-6(VI) chain-like [Aplysia californica]	0	0	0	0	1.33789
cdhitest_out_9953	tandem-repeat galectin_AND_tandem repeat galectin [Biomphalaria glabrata]	0	0	0	0	1.663119
BBVBR_Locus_107_Transcript_16/16_Confidence_0.025_Length_821	DEC-3_AND_DEC-3 [Lymnaea stagnalis]	0	0	0	0	1.146065
BBVBR_Locus_29762_Transcript_1/3_Confidence_0.833_Length_809	flavonoid 3 -hydroxylase_AND_cytochrome p450 [Biomphalaria glabrata]	0	0	0	0	1.75112
BB_Locus_75203_Transcript_3/5_Confidence_0.500_Length_794	cytochrome p450 3a29-like_AND_PREDICTED: cytochrome P450 3A24-like [Aplysia californica]	0	0	0	0	1.431763
cdhitest_out_139331	von willebrand factor a domain-containing protein 2-like_AND_vwa2 protein [Danio rerio]	0	0	0	0	2.903365
cdhitest_out_7238	actin_AND_actin, partial [Amoebozoa sp. SZA19]	0	0	0	0	2.368581
BB_Locus_3888_Transcript_2/2_Confidence_0.000_Length_651	cartilage matrix_AND_hypothetical protein LOTGIDRAFT_134694 [Lottia gigantea]	0	0	0	0	1.169256
BB_Locus_54259_Transcript_1/1_Confidence_0.000_Length_257	5-aminolevulinate synthase_AND_PREDICTED: 5-aminolevulinate synthase-like [Saccoglossus kowalevskii]	0	0	0	0	2.222583
BB_Locus_3970_Transcript_6/15_Confidence_0.258_Length_1436	-like protein subfamily b member 5_AND_PREDICTED: uncharacterized protein LOC101850592 [Aplysia californica]	0	0	0	0	1.542205
cdhitest_out_15823	copper-transporting atpase 1_AND_PREDICTED: copper-transporting ATPase 1-like isoform X4 [Aplysia californica]	0	0	0	0	1.219334
BB_Locus_3970_Transcript_14/15_Confidence_0.161_Length_643	PREDICTED: uncharacterized protein LOC101850592_AND_PREDICTED: uncharacterized protein LOC101850592 [Aplysia californica]	0	0	0	0	1.398688
cdhitest_out_88962	piggybac transposable element-derived protein 3-like_AND_conserved hypothetical protein [Ixodes scapularis]	0	0	0	0	2.308387
BV_Locus_4366_Transcript_4/15_Confidence_0.320_Length_709	cat eye syndrome critical region protein 5_AND_PREDICTED: cat eye syndrome critical region protein 5-like [Aplysia californica]	0	0	0	0	1.323216
BR_Locus_18567_Transcript_4/7_Confidence_0.444_Length_781	PREDICTED: uncharacterized protein LOC101857261 isoform X1_AND_PREDICTED: uncharacterized protein LOC101857261 isoform X1 [Aplysia californica]	0	0	0	0	1.560977
BB_Locus_12081_Transcript_1/5_Confidence_0.700_Length_399	peptidoglycan recognition protein_AND_PREDICTED: peptidoglycan recognition protein 1-like [Aplysia californica]	0	0	0	0	1.378796
cdhitest_out_127341	innexin unc-9_AND_hypothetical protein LOTGIDRAFT_129424, partial [Lottia gigantea]	0	0	0	0	1.667463
BV_Locus_31244_Transcript_4/9_Confidence_0.500_Length_1113	PREDICTED: uncharacterized protein LOC101845874_AND_PREDICTED: uncharacterized protein LOC101845874 [Aplysia californica]	0	0	0	0	1.831197
BBVBR_Locus_75647_Transcript_2/2_Confidence_0.000_Length_309	aquaporin 7_AND_hypothetical protein LOTGIDRAFT_157872 [Lottia gigantea]	0	0	0	0	1.873907
BB_Locus_42774_Transcript_2/3_Confidence_0.333_Length_401	multifunctional protein ade2-like_AND_PREDICTED: multifunctional protein ADE2-like [Aplysia californica]	0	0	0	0	1.624369
BB_Locus_1394_Transcript_29/37_Confidence_0.122_Length_1210	nuclear protein 1_AND_PREDICTED: nuclear protein 1-like isoform X2 [Aplysia californica]	0	0	0	0	1.436205
BBVBR_Locus_36682_Transcript_1/2_Confidence_0.667_Length_226	adenosine deaminase cecr1-a-like_AND_PREDICTED: adenosine deaminase AGSA-like [Aplysia californica]	0	0	0	0	1.444158
BBVBR_Locus_53186_Transcript_1/1_Confidence_0.000_Length_355	dentin sialophospho_AND_PREDICTED: dentin sialophosphoprotein-like [Aplysia californica]	0	0	0	0	3.207472
BBVBR_Locus_1073_Transcript_7/10_Confidence_0.600_Length_1075	PREDICTED: uncharacterized protein DDB_G0271670-like_AND_PREDICTED: uncharacterized protein DDB_G0271670-like [Aplysia californica]	0	0	0	0	1.235761
cdhitest_out_37500	actin partial_AND_beta-actin [Oxydesmus granulosus]	0	0	0	0	4.009057
BBVBR_Locus_5943_Transcript_1/2_Confidence_0.333_Length_474	ensangg00000017398 protein_AND_heat shock protein 70 [Carassius carassius]	0	0	0	0	4.163711
BBVBR_Locus_61836_Transcript_2/2_Confidence_0.500_Length_296	cytochrome p450 liketbp_AND_PREDICTED: uncharacterized protein LOC100819147 [Glycine max]	0	0	0	0	2.534281
BR_Locus_5950_Transcript_13/16_Confidence_0.700_Length_1168	cysteine-rich motor neuron 1_AND_antistasin-like protein [Haliotis discus discus]	0	0	0	0	1.59583
Bre_Locus_5323_Transcript_2/12_Confidence_0.476_Length_720	cysteine rich transmembrane bmp regulator 1 (chordin-like)_AND_hypothetical protein CAPTEDRAFT_139517 [Capitella teleta]	0	0	0	0	1.633786
cdhitest_out_2045	nidogen and egf-like domain-containing protein 1-like_AND_PREDICTED: sushi, nidogen and EGF-like domain-containing protein 1-like isoform X1 [Aplysia californica]	0	0	0	0	1.956034
BB_Locus_36193_Transcript_1/1_Confidence_0.000_Length_536	peptidylglycine alpha-hydroxylating monooxygenase-like_AND_hypothetical protein LOTGIDRAFT_157833 [Lottia gigantea]	0	0	0	0	1.183225
cdhitest_out_35141	mucin-5ac-like isoform x3_AND_PREDICTED: mucin-5AC-like isoform X3 [Aplysia californica]	0	0	0	0	2.467736
BR_Locus_61592_Transcript_6/12_Confidence_0.643_Length_791	PREDICTED: uncharacterized protein LOC101845874_AND_PREDICTED: uncharacterized protein LOC101845874 [Aplysia californica]	0	0	0	0	2.41844
BV_Locus_60370_Transcript_1/1_Confidence_0.000_Length_452	phosphoethanolamine n-methyltransferase 3-like isoform x2_AND_PREDICTED: phosphoethanolamine N-methyltransferase 3-like isoform X2 [Aplysia californica]	0	0	0	0	1.806977
BV_Locus_4366_Transcript_9/15_Confidence_0.080_Length_689	cat eye syndrome critical region protein 5-like_AND_PREDICTED: cat eye syndrome critical region protein 5-like [Aplysia californica]	0	0	0	0	1.273018
cdhitest_out_86905	protein_AND_predicted protein [Ajellomyces capsulatus NAm1]	0	0	0	0	1.37173
BV_Locus_5673_Transcript_1/1_Confidence_0.000_Length_290	proactivator polypeptide- partial_AND_PREDICTED: proactivator polypeptide-like, partial [Aplysia californica]	0	0	0	0	1.542006
BR_Locus_5656_Transcript_8/8_Confidence_0.294_Length_1565	PREDICTED: uncharacterized protein DDB_G0271670-like_AND_PREDICTED: uncharacterized protein DDB_G0271670-like [Aplysia californica]	0	0	0	0	1.204732
BV_Locus_1019_Transcript_4/6_Confidence_0.706_Length_719	hypothetical protein CGI_10021602_AND_hypothetical protein CGI_10021602 [Crassostrea gigas]	0	0	0	0	1.312357
BB_Locus_4649_Transcript_2/11_Confidence_0.400_Length_551	serine protease_AND_Matrilin-3 [Crassostrea gigas]	0	0	0	0	1.335743
BB_Locus_52938_Transcript_3/5_Confidence_0.500_Length_374	beta- partial_AND_beta-tubulin, partial [Calliphora vicina]	0	0	0	0	2.328831
BB_Locus_21836_Transcript_2/3_Confidence_0.333_Length_530	malonyl- synthase_AND_PREDICTED: 4-coumarate--CoA ligase 2-like [Aplysia californica]	0	0	0	0	1.559804
BR_Locus_1746_Transcript_3/5_Confidence_0.333_Length_1608	stanniocalcin-like protein_AND_PREDICTED: uncharacterized protein LOC101850623 [Aplysia californica]	0	0	0	0	1.169197
BV_Locus_1768_Transcript_1/1_Confidence_0.500_Length_831	apolipoprotein d_AND_PREDICTED: apolipoprotein D-like [Aplysia californica]	0	0	0	0	1.374404
BV_Locus_17490_Transcript_1/2_Confidence_0.375_Length_481	tissue factor pathway inhibitor 2_AND_PREDICTED: protease inhibitor 1-like [Metaseiulus occidentalis]	0	0	0	0	1.386161
Bre_Locus_472_Transcript_11/19_Confidence_0.262_Length_915	-like protein subfamily b member 5_AND_PREDICTED: uncharacterized protein LOC101860720 [Aplysia californica]	0	0	0	0	1.519103
cdhitest_out_85060	blastula protease 10_AND_Blastula protease 10 [Crassostrea gigas]	0	0	0	0	1.411201
BB_Locus_2688_Transcript_1/1_Confidence_0.000_Length_1561	acid sphingomyelinase-like phosphodiesterase 3b-like_AND_PREDICTED: acid sphingomyelinase-like phosphodiesterase 3a-like [Aplysia californica]	0	0	0	0	1.75779
BR_Locus_59239_Transcript_1/1_Confidence_0.000_Length_494	lysosomal alpha-mannosidase-like_AND_PREDICTED: lysosomal alpha-mannosidase-like [Aplysia californica]	0	0	0	0	1.327384
BB_Locus_55986_Transcript_1/1_Confidence_0.000_Length_381	allene oxide synthase-lipoxygenase_AND_PREDICTED: allene oxide synthase-lipoxygenase protein-like [Aplysia californica]	0	0	0	0	1.521548
BBVBR_Locus_615_Transcript_6/13_Confidence_0.278_Length_680	inositol oxygenase-like_AND_PREDICTED: inositol oxygenase-like [Aplysia californica]	0	0	0	0	1.484893
BBVBR_Locus_40284_Transcript_1/1_Confidence_0.000_Length_458	alpha-2-macroglobulin-like protein 1_AND_hypothetical protein CAPTEDRAFT_228650 [Capitella teleta]	0	0	0	0	1.180658
BB_Locus_21815_Transcript_1/1_Confidence_0.000_Length_872	n-acetyltransferase gcn5_AND_PREDICTED: uncharacterized protein LOC101860199 [Aplysia californica]	0	0	0	0	1.369843
BBVBR_Locus_14057_Transcript_1/1_Confidence_0.000_Length_510	blastula protease 10_AND_hypothetical protein LOTGIDRAFT_109273, partial [Lottia gigantea]	0	0	0	0	1.425366
BB_Locus_39255_Transcript_2/2_Confidence_0.333_Length_521	inhibitor of apoptosis protein_AND_PREDICTED: baculoviral IAP repeat-containing protein 3-like [Aplysia californica]	0	0	0	0	1.299893
cdhitest_out_100070	peptidoglycan recognition protein_AND_PREDICTED: peptidoglycan recognition protein 1-like [Aplysia californica]	0	0	0	0	1.492273
Bre_Locus_2653_Transcript_5/17_Confidence_0.136_Length_357	apoptosis 1 inhibitor_AND_PREDICTED: uncharacterized protein LOC101860034 isoform X2 [Aplysia californica]	0	0	0	0	1.458692
BB_Locus_10439_Transcript_15/19_Confidence_0.500_Length_2204	serpin b6 isoform b_AND_PREDICTED: serpin B6-like [Aplysia californica]	0	0	0	0	1.371167
BB_Locus_52051_Transcript_1/2_Confidence_0.667_Length_359	adam family mig-17_AND_PREDICTED: uncharacterized protein LOC101858191 isoform X1 [Aplysia californica]	0	0	0	0	1.447149
BV_Locus_27436_Transcript_1/1_Confidence_0.000_Length_210	glutathione peroxidase partial_AND_GPx isotype 2 [Perinereis nuntia]	0	0	0	0	1.480144
BB_Locus_49252_Transcript_2/2_Confidence_0.000_Length_745	multiple epidermal growth factor-like domains 10_AND_Tenascin-X [Crassostrea gigas]	0	0	0	0	1.582541
cdhitest_out_59605	alkaline tissue-nonspecific isozyme_AND_alkaline phosphatase [Pinctada fucata]	0	0	0	0	1.330813
cdhitest_out_149235	fog: ankyrin repeat_AND_aankyrin [[Eubacterium] biforme]	0	0	0	0	3.833069
BBVBR_Locus_13167_Transcript_1/1_Confidence_0.000_Length_330	amp-binding protein_AND_PREDICTED: acyl-coenzyme A synthetase ACSM3, mitochondrial-like [Aplysia californica]	0	0	0	0	1.534703
BB_Locus_5910_Transcript_1/1_Confidence_0.000_Length_343	glycine dehydrogenase_AND_PREDICTED: glycine dehydrogenase [decarboxylating], mitochondrial-like [Aplysia californica]	0	0	0	0	1.368388
cdhitest_out_102587	camp-responsive element-binding 2_AND_PREDICTED: cAMP-responsive element-binding protein-like 2-like [Xiphophorus maculatus]	0	0	0	0	1.396051
BB_Locus_44483_Transcript_1/1_Confidence_0.000_Length_511	histidine ammonia-lyase_AND_hypothetical protein LOTGIDRAFT_209547 [Lottia gigantea]	0	0	0	0	1.230436
cdhitest_out_13903	cat eye syndrome critical region protein 5_AND_PREDICTED: cat eye syndrome critical region protein 5-like [Aplysia californica]	0	0	0	0	1.298443
BV_Locus_1019_Transcript_5/6_Confidence_0.353_Length_659	hypothetical protein CGI_10021602_AND_hypothetical protein CGI_10021602 [Crassostrea gigas]	0	0	0	0	1.307309
cdhitest_out_104932	c-type lectin domain family 11 member a-like_AND_PREDICTED: uncharacterized protein LOC101850944 [Aplysia californica]	0	0	0	0	1.360271
BV_Locus_1761_Transcript_1/1_Confidence_0.333_Length_584	ca2+ sensor (ef-hand superfamily)_AND_calcium binding protein 1 [Biomphalaria glabrata]	0	0	0	0	1.200031
BR_Locus_12622_Transcript_11/18_Confidence_0.100_Length_241	nuclear protein 1-like_AND_PREDICTED: nuclear protein 1-like [Megachile rotundata]	0	0	0	0	1.606684
BBVBR_Locus_13361_Transcript_11/13_Confidence_0.541_Length_1508	bpti kunitz domain-containing protein 4-like_AND_hypothetical protein CAPTEDRAFT_164667 [Capitella teleta]	0	0	0	0	1.616149
BB_Locus_42232_Transcript_1/1_Confidence_0.000_Length_426	PREDICTED: uncharacterized protein LOC101856556_AND_PREDICTED: uncharacterized protein LOC101856556 [Aplysia californica]	0	0	0	0	1.416411
cdhitest_out_231329	baculoviral iap repeat-containing protein 3_AND_PREDICTED: uncharacterized protein LOC101860034 isoform X2 [Aplysia californica]	0	0	0	0	1.36201
cdhitest_out_94775	egf-like module-containing mucin-like hormone receptor-like 1-like_AND_hypothetical protein LOTGIDRAFT_176352, partial [Lottia gigantea]	0	0	0	0	1.352379
cdhitest_out_243584	inositol oxygenase_AND_Inositol oxygenase [Crassostrea gigas]	0	0	0	0	1.500092
BBVBR_Locus_15290_Transcript_11/12_Confidence_0.333_Length_989	PREDICTED: uncharacterized protein LOC101850056 isoform X1_AND_PREDICTED: uncharacterized protein LOC101850056 isoform X1 [Aplysia californica]	0	0	0	0	1.37581
BB_Locus_1261_Transcript_5/5_Confidence_0.333_Length_933	antistasin-like isoform x2_AND_PREDICTED: antistasin-like isoform X2 [Aplysia californica]	0	0	0	0	1.250252
Bre_Locus_4579_Transcript_2/6_Confidence_0.500_Length_1406	acid sphingomyelinase-like phosphodiesterase 3b-like_AND_PREDICTED: acid sphingomyelinase-like phosphodiesterase 3a-like [Aplysia californica]	0	0	0	0	1.815299
BR_Locus_1427_Transcript_7/15_Confidence_0.263_Length_726	inositol oxygenase_AND_Inositol oxygenase [Crassostrea gigas]	0	0	0	0	1.724503
BR_Locus_34364_Transcript_1/2_Confidence_0.667_Length_355	acyl- synthetase family member mitochondrial-like_AND_PREDICTED: 4-coumarate--CoA ligase-like 4-like [Aplysia californica]	0	0	0	0	1.798462
BR_Locus_2048_Transcript_7/22_Confidence_0.133_Length_506	lbp bpi cetp family protein_AND_hypothetical protein LOTGIDRAFT_231708 [Lottia gigantea]	0	0	0	0	1.394219
cdhitest_out_28279	epididymal secretory glutathione peroxidase_AND_GPX1 [Azumapecten farreri]	0	0	0	0	1.467532
BB_Locus_97150_Transcript_1/1_Confidence_0.000_Length_446	kazal-type proteinase inhibitor_AND_hepatopancreas kazal-type proteinase inhibitor [Penaeus monodon]	0	0	0	0	1.50441
BB_Locus_501_Transcript_5/6_Confidence_0.462_Length_799	collagen alpha-1 chain-like_AND_PREDICTED: collagen alpha-1(XII) chain-like [Aplysia californica]	0	0	0	0	1.418552
BB_Locus_15753_Transcript_1/1_Confidence_0.000_Length_362	cellulase egx1_AND_PREDICTED: uncharacterized protein LOC101860980 [Aplysia californica]	0	0	0	0	1.476813
cdhitest_out_12908	PREDICTED: uncharacterized protein LOC101850056 isoform X1_AND_PREDICTED: uncharacterized protein LOC101850056 isoform X1 [Aplysia californica]	0	0	0	0	1.225557
BV_Locus_4366_Transcript_11/15_Confidence_0.160_Length_533	cat eye syndrome critical region protein 5_AND_PREDICTED: cat eye syndrome critical region protein 5-like [Aplysia californica]	0	0	0	0	1.271
cdhitest_out_3756	histidine-rich glyco partial_AND_unnamed protein product [Trypanosoma congolense IL3000]	0	0	0	0	1.653364
Bre_Locus_31159_Transcript_1/1_Confidence_0.333_Length_1461	endoglucanase-like isoform x1_AND_PREDICTED: endoglucanase-like isoform X1 [Aplysia californica]	0	0	0	0	1.273366
cdhitest_out_21656	hypothetical protein CGI_10017265_AND_hypothetical protein CGI_10017265 [Crassostrea gigas]	0	0	0	0	1.236468
BB_Locus_58931_Transcript_1/1_Confidence_0.000_Length_392	anta_hydvu ame: full=antistasin short=ats ame: full=blood coagulation factor xa proclotting enzyme inhibitor flags: precursor_AND_hypothetical protein CAPTEDRAFT_138466 [Capitella teleta]	0	0	0	0	1.661826
cdhitest_out_4180	blastula protease 10_AND_Blastula protease 10 [Crassostrea gigas]	0	0	0	0	1.480774
BBVBR_Locus_6266_Transcript_7/14_Confidence_0.794_Length_1468	antistasin-like protein_AND_antistasin-like protein [Haliotis discus discus]	0	0	0	0	1.740182
BBVBR_Locus_22635_Transcript_1/2_Confidence_0.750_Length_583	growth arrest and dna damage-inducible protein gadd45 alpha-like_AND_PREDICTED: growth arrest and DNA damage-inducible protein GADD45 alpha-like [Aplysia californica]	0	0	0	0	1.289925
BBVBR_Locus_13361_Transcript_12/13_Confidence_0.459_Length_1420	bpti kunitz domain-containing protein 4-like_AND_hypothetical protein CAPTEDRAFT_164667 [Capitella teleta]	0	0	0	0	1.550605
BB_Locus_1394_Transcript_26/37_Confidence_0.117_Length_990	nuclear protein 1-like_AND_PREDICTED: nuclear protein 1-like isoform X2 [Aplysia californica]	0	0	0	0	1.412103
BBVBR_Locus_2744_Transcript_156/164_Confidence_0.050_Length_682	nuclear protein 1-like_AND_PREDICTED: nuclear protein 1-like isoform X2 [Aplysia californica]	0	0	0	0	1.660247
cdhitest_out_10122	membrane-anchored cell surface protein_AND_hypothetical protein LOTGIDRAFT_147287, partial [Lottia gigantea]	0	0	0	0	1.27162
BB_Locus_55773_Transcript_5/5_Confidence_0.167_Length_1073	phosphoribosyl pyrophosphate amidotransferase_AND_PREDICTED: amidophosphoribosyltransferase-like isoform X1 [Aplysia californica]	0	0	0	0	2.143856
BBVBR_Locus_6557_Transcript_1/1_Confidence_0.000_Length_632	inositol-3-phosphate synthase 1-a-like_AND_PREDICTED: inositol-3-phosphate synthase 1-A-like isoform X1 [Aplysia californica]	0	0	0	0	1.237638
BR_Locus_1427_Transcript_3/15_Confidence_0.158_Length_616	inositol oxygenase-like_AND_PREDICTED: inositol oxygenase-like [Aplysia californica]	0	0	0	0	1.629347
BBVBR_Locus_119463_Transcript_1/1_Confidence_0.000_Length_325	f-box domain containing protein_AND_PREDICTED: dentin sialophosphoprotein-like [Aplysia californica]	0	0	0	0	2.489393
BV_Locus_116141_Transcript_13/22_Confidence_0.179_Length_298	cell wall-associated hydrolase_AND_hypothetical protein [Providencia rettgeri]	0	0	0	0	2.862127
BR_Locus_3394_Transcript_2/3_Confidence_0.400_Length_365	calcium-binding protein_AND_PREDICTED: uncharacterized protein LOC101845039 isoform X1 [Aplysia californica]	0	0	0	0	1.207995
BBVBR_Locus_30887_Transcript_1/1_Confidence_0.000_Length_271	dentin sialophospho_AND_PREDICTED: dentin sialophosphoprotein-like [Aplysia californica]	0	0	0	0	2.271097
BBVBR_Locus_4943_Transcript_1/1_Confidence_0.000_Length_1258	collagen alpha-1 chain_AND_PREDICTED: collagen alpha-3(VI) chain-like isoform X2 [Aplysia californica]	0	0	0	0	2.715271
BV_Locus_13654_Transcript_1/5_Confidence_0.727_Length_689	camp-responsive element-binding 2_AND_PREDICTED: cAMP-responsive element-binding protein-like 2-like [Xiphophorus maculatus]	0	0	0	0	1.486975
BBVBR_Locus_1913_Transcript_4/6_Confidence_0.375_Length_1636	phosphatidate phosphatase_AND_PREDICTED: lipid phosphate phosphohydrolase 1-like isoform X1 [Aplysia californica]	0	0	0	0	1.233664
BBVBR_Locus_14405_Transcript_4/5_Confidence_0.083_Length_1850	macrophage mannose receptor 1-like_AND_PREDICTED: macrophage mannose receptor 1-like [Aplysia californica]	0	0	0	0	1.224142
BBVBR_Locus_167939_Transcript_1/2_Confidence_1.000_Length_267	cat eye syndrome critical region protein 5_AND_PREDICTED: cat eye syndrome critical region protein 5-like [Aplysia californica]	0	0	0	0	1.331746
cdhitest_out_6972	cat eye syndrome critical region protein 5_AND_PREDICTED: cat eye syndrome critical region protein 5-like [Aplysia californica]	0	0	0	0	1.293298
BBVBR_Locus_21946_Transcript_1/1_Confidence_0.000_Length_773	monoamine oxidase_AND_PREDICTED: L-amino-acid oxidase-like [Aplysia californica]	0	0	0	0	1.243821
cdhitest_out_85269	nuclear protein 1-like_AND_PREDICTED: nuclear protein 1-like isoform X2 [Aplysia californica]	0	0	0	0	1.472579
BBVBR_Locus_850_Transcript_3/5_Confidence_0.400_Length_1064	low-density lipoprotein receptor-related protein 2_AND_PREDICTED: low-density lipoprotein receptor-related protein 1B-like [Aplysia californica]	0	0	0	0	1.158759
BV_Locus_5608_Transcript_2/6_Confidence_0.667_Length_1055	phosphoribosyl pyrophosphate amidotransferase_AND_PREDICTED: amidophosphoribosyltransferase-like isoform X1 [Aplysia californica]	0	0	0	0	2.183845
cdhitest_out_12377	cysteine-rich motor neuron 1_AND_PREDICTED: cysteine-rich motor neuron 1 protein-like [Aplysia californica]	0	0	0	0	1.639278
cdhitest_out_2040	blastula protease 10_AND_Blastula protease 10 [Crassostrea gigas]	0	0	0	0	1.651283
BBVBR_Locus_174254_Transcript_1/1_Confidence_1.000_Length_378	membrane-anchored cell surface protein_AND_hypothetical protein LOTGIDRAFT_147287, partial [Lottia gigantea]	0	0	0	0	1.516149
BBVBR_Locus_107_Transcript_15/16_Confidence_0.037_Length_642	DEC-3_AND_DEC-3 [Lymnaea stagnalis]	0	0	0	0	1.272173

## Sheet: 4
iD	Best blast _AND_ Mean blast (20 blasts)	Log2FC from DESeq2 analysis
		BB24	BB96	BB15	BB25	BBB
BB_Locus_8051_Transcript_4/12_Confidence_0.467_Length_1002	protocadherin fat 4_AND_Protocadherin Fat 4 [Crassostrea gigas]	0	0	0	0	-1.479918
BB_Locus_46280_Transcript_5/7_Confidence_0.625_Length_761	protocadherin fat 4_AND_PREDICTED: protocadherin Fat 4-like [Aplysia californica]	0	0	0	0	-1.637405
cdhitest_out_59599	superoxide dismutase copper chaperone ccs1_AND_PREDICTED: uncharacterized protein LOC101234868, partial [Hydra vulgaris]	0	0	0	0	-1.294098
BV_Locus_4577_Transcript_25/37_Confidence_0.100_Length_666	protein_AND_PREDICTED: mucin-5AC-like [Aplysia californica]	0	0	0	0	-2.303163
BBVBR_Locus_74179_Transcript_2/3_Confidence_0.500_Length_254	ntpase-like protein probably invoved in signal transduction_AND_predicted protein [Nematostella vectensis]	0	0	0	0	-2.18885
Bre_Locus_24113_Transcript_1/3_Confidence_0.500_Length_1017	spectrin beta_AND_Spectrin beta chain, putative [Pediculus humanus corporis]	0	0	0	0	-1.215008
Bre_Locus_2265_Transcript_4/35_Confidence_0.119_Length_664	rho gtpase-activating protein 28_AND_PREDICTED: rho GTPase-activating protein 18-like [Aplysia californica]	0	0	0	0	-1.20211
BB_Locus_20584_Transcript_4/5_Confidence_0.500_Length_1166	apical endosomal glyco_AND_PREDICTED: uncharacterized protein LOC101845641 [Aplysia californica]	0	0	0	0	-1.703968
Bre_Locus_8161_Transcript_6/9_Confidence_0.700_Length_331	isoform c_AND_lacunin [Danaus plexippus]	0	0	0	0	-1.528848
BB_Locus_5733_Transcript_1/1_Confidence_0.000_Length_233	PREDICTED: uncharacterized protein LOC101852598, partial_AND_PREDICTED: uncharacterized protein LOC101852598, partial [Aplysia californica]	0	0	0	0	-2.272559
BV_Locus_6825_Transcript_2/2_Confidence_0.000_Length_790	cubilin_AND_Cubilin, partial [Anas platyrhynchos]	0	0	0	0	-1.158502
cdhitest_out_223776	mam and ldl-receptor class a domain-containing protein c10orf112-like_AND_PREDICTED: MAM and LDL-receptor class A domain-containing protein C10orf112-like [Aplysia californica]	0	0	0	0	-1.559604
BB_Locus_1212_Transcript_2/3_Confidence_0.400_Length_2158	nectin precursor_AND_PREDICTED: hemocytin-like [Aplysia californica]	0	0	0	0	-1.557873
Bre_Locus_3640_Transcript_20/44_Confidence_0.070_Length_1832	protein_AND_PREDICTED: uncharacterized protein LOC101852598, partial [Aplysia californica]	0	0	0	0	-2.155555
BBVBR_Locus_5370_Transcript_10/42_Confidence_0.078_Length_905	protein_AND_PREDICTED: mucin-5AC-like [Aplysia californica]	0	0	0	0	-2.175025
cdhitest_out_116303	poly e-rich protein_AND_PREDICTED: uncharacterized protein LOC100892287 [Strongylocentrotus purpuratus]	0	0	0	0	-1.39916
BV_Locus_73115_Transcript_1/3_Confidence_0.667_Length_213	type 3a cellulose-binding domain-containing protein_AND_mannan endo-1,4-beta-mannosidase [Caldicellulosiruptor kronotskyensis 2002]	0	0	0	0	-1.887128
BV_Locus_13000_Transcript_1/1_Confidence_0.000_Length_650	protocadherin fat 4-like_AND_PREDICTED: protocadherin Fat 4-like [Aplysia californica]	0	0	0	0	-1.906138
Bre_Locus_56324_Transcript_1/2_Confidence_1.000_Length_269	PREDICTED: uncharacterized protein LOC101852598, partial_AND_PREDICTED: uncharacterized protein LOC101852598, partial [Aplysia californica]	0	0	0	0	-2.083884
BB_Locus_55538_Transcript_2/3_Confidence_0.333_Length_2105	vacuolar protein sorting-associated protein 13c_AND_hypothetical protein LOTGIDRAFT_160876 [Lottia gigantea]	0	0	0	0	-1.51749
BR_Locus_8454_Transcript_4/6_Confidence_0.600_Length_254	ubiquitin-conjugating enzyme e2_AND_PREDICTED: titin-like [Aplysia californica]	0	0	0	0	-1.295537
cdhitest_out_235695	ribosome-binding protein 1_AND_hypothetical protein CAPTEDRAFT_203659 [Capitella teleta]	0	0	0	0	-1.38175
BB_Locus_76167_Transcript_1/1_Confidence_0.000_Length_432	PREDICTED: uncharacterized protein LOC101857918_AND_PREDICTED: uncharacterized protein LOC101857918 [Aplysia californica]	0	0	0	0	-1.971525
cdhitest_out_144625	nectin precursor_AND_PREDICTED: mucin-5AC-like [Aplysia californica]	0	0	0	0	-2.10814
BB_Locus_9019_Transcript_1/2_Confidence_0.750_Length_527	y element atp-dependent helicase yjl225c-like_AND_PREDICTED: Y' element ATP-dependent helicase YJL225C-like [Aplysia californica]	0	0	0	0	-1.276847
cdhitest_out_97236	von willebrand factor d and egf domain-containing protein_AND_PREDICTED: uncharacterized protein LOC101855535 [Aplysia californica]	0	0	0	0	-1.35199
BBVBR_Locus_96340_Transcript_1/7_Confidence_0.125_Length_287	translation initiation factor if-2_AND_PREDICTED: GATA zinc finger domain-containing protein 14-like isoform X1 [Bos taurus]	0	0	0	0	-1.841991
BV_Locus_40784_Transcript_1/2_Confidence_1.000_Length_501	thrombospondin 3- partial_AND_PREDICTED: uncharacterized protein LOC101852598, partial [Aplysia californica]	0	0	0	0	-2.118662
cdhitest_out_82828	cadherin egf lag seven-pass g-type receptor 3_AND_PREDICTED: protocadherin Fat 4-like [Aplysia californica]	0	0	0	0	-1.37204
BB_Locus_65798_Transcript_1/1_Confidence_0.000_Length_804	histidine-rich glyco partial_AND_PREDICTED: histidine-rich glycoprotein-like, partial [Oreochromis niloticus]	0	0	0	0	-1.580868
BR_Locus_56768_Transcript_1/2_Confidence_0.333_Length_475	von willebrand factor d and egf domain-containing protein_AND_PREDICTED: uncharacterized protein LOC101855535 [Aplysia californica]	0	0	0	0	-1.667515
cdhitest_out_231038	s-layer domain protein_AND_PREDICTED: mucin-5AC-like [Musca domestica]	0	0	0	0	-2.348133
BB_Locus_34135_Transcript_1/1_Confidence_0.000_Length_216	protocadherin fat 4-like_AND_PREDICTED: protocadherin Fat 4-like [Aplysia californica]	0	0	0	0	-1.525464
BV_Locus_155801_Transcript_1/1_Confidence_1.000_Length_306	multiple egf-like-domains 6_AND_hypothetical protein BRAFLDRAFT_197667 [Branchiostoma floridae]	0	0	0	0	-2.070353
cdhitest_out_66721	carbon nanotube-binding polypeptide psb4259_AND_hypothetical protein Bm1_04410 [Brugia malayi]	0	0	0	0	-2.029622
BB_Locus_46908_Transcript_1/1_Confidence_0.000_Length_1114	probable e3 ubiquitin-protein ligase herc1_AND_PREDICTED: probable E3 ubiquitin-protein ligase HERC1-like [Aplysia californica]	0	0	0	0	-1.48806
BR_Locus_26872_Transcript_1/1_Confidence_0.000_Length_221	vitellogenin_AND_vitellogenin [Crassostrea gigas]	0	0	0	0	-2.066642
Bre_Locus_4770_Transcript_3/9_Confidence_0.522_Length_695	60 kda neurofilament protein_AND_hypothetical protein HELRODRAFT_185279 [Helobdella robusta]	0	0	0	0	-1.314471
BB_Locus_61133_Transcript_2/6_Confidence_0.600_Length_814	tpa_inf: tepp protein_AND_TPA_inf: TEPP protein [Lottia gigantea]	0	0	0	0	-1.357451
cdhitest_out_221574	rho gtpase-activating protein 18_AND_PREDICTED: rho GTPase-activating protein 18 [Ciona intestinalis]	0	0	0	0	-1.288607
BB_Locus_50882_Transcript_1/1_Confidence_0.000_Length_2224	protocadherin fat 4-like_AND_PREDICTED: protocadherin Fat 4-like [Aplysia californica]	0	0	0	0	-1.777316
Bre_Locus_27195_Transcript_1/2_Confidence_0.333_Length_297	beta- -galactosyltransferase 4_AND_PREDICTED: UDP-GalNAc:beta-1,3-N-acetylgalactosaminyltransferase 1-like isoform X2 [Latimeria chalumnae]	0	0	0	0	-1.565078
BB_Locus_54235_Transcript_2/3_Confidence_0.286_Length_660	hypothetical protein 003-32_AND_hypothetical protein 003-32 [Oikopleura dioica]	0	0	0	0	-1.529393
Bre_Locus_408_Transcript_2/2_Confidence_0.000_Length_367	synapse-associated protein_AND_synapse-associated protein [Aplysia californica]	0	0	0	0	-1.282123
BB_Locus_500_Transcript_60/73_Confidence_0.072_Length_1070	rho gtpase-activating protein 28_AND_PREDICTED: rho GTPase-activating protein 18-like [Aplysia californica]	0	0	0	0	-1.260038
BB_Locus_63313_Transcript_1/1_Confidence_0.000_Length_452	calponin y domain protein_AND_PREDICTED: uncharacterized protein LOC101864076 [Aplysia californica]	0	0	0	0	-1.533359
BBVBR_Locus_5829_Transcript_4/7_Confidence_0.429_Length_1769	lactase-phlorizin hydrolase_AND_hypothetical protein LOTGIDRAFT_174304 [Lottia gigantea]	0	0	0	0	-1.428101
BR_Locus_1224_Transcript_1/2_Confidence_0.333_Length_582	hemocytin-like_AND_PREDICTED: hemocytin-like [Aplysia californica]	0	0	0	0	-1.685593
BB_Locus_5410_Transcript_1/1_Confidence_0.000_Length_361	coiled-coil domain-containing protein 18_AND_PREDICTED: coiled-coil domain-containing protein 18-like isoform X3 [Aplysia californica]	0	0	0	0	-1.266134
BB_Locus_28172_Transcript_1/1_Confidence_0.000_Length_267	protein disulfide_AND_PREDICTED: uncharacterized protein LOC101847642 isoform X1 [Aplysia californica]	0	0	0	0	-1.638726
BBVBR_Locus_52503_Transcript_5/9_Confidence_0.111_Length_384	mam and ldl-receptor class a domain-containing protein c10orf112-like_AND_PREDICTED: uncharacterized protein LOC101860251 [Aplysia californica]	0	0	0	0	-1.800866
cdhitest_out_162221	lpxtg-motif cell wall anchor domain protein_AND_hypothetical protein LOTGIDRAFT_106461, partial [Lottia gigantea]	0	0	0	0	-2.160231
BB_Locus_187692_Transcript_3/3_Confidence_0.889_Length_277	protein partial_AND_hCG2002832 [Homo sapiens]	0	0	0	0	-2.067915
BR_Locus_18117_Transcript_3/3_Confidence_0.000_Length_440	PREDICTED: uncharacterized protein LOC101855176_AND_PREDICTED: uncharacterized protein LOC101855176 [Aplysia californica]	0	0	0	0	-1.283692
BB_Locus_110201_Transcript_1/1_Confidence_0.000_Length_395	PREDICTED: uncharacterized protein LOC101851992_AND_PREDICTED: uncharacterized protein LOC101851992 [Aplysia californica]	0	0	0	0	-1.532712
BB_Locus_19053_Transcript_1/3_Confidence_0.400_Length_561	mam and ldl-receptor class a domain-containing protein c10orf112-like_AND_PREDICTED: uncharacterized protein LOC101859571 [Aplysia californica]	0	0	0	0	-1.461365
BB_Locus_27534_Transcript_5/8_Confidence_0.556_Length_816	sushi domain-containing protein 2-like_AND_PREDICTED: uncharacterized protein LOC101855176 [Aplysia californica]	0	0	0	0	-2.040145
cdhitest_out_91119	sec14 domain and spectrin repeat-containing protein 1_AND_Titin [Crassostrea gigas]	0	0	0	0	-1.45727
cdhitest_out_4622	rho gtpase-activating protein 18 isoform x5_AND_PREDICTED: rho GTPase-activating protein 18-like, partial [Columba livia]	0	0	0	0	-1.297637
BV_Locus_35192_Transcript_2/3_Confidence_0.667_Length_459	protocadherin gamma-c4_AND_PREDICTED: protocadherin Fat 4-like [Aplysia californica]	0	0	0	0	-1.348781
BB_Locus_59174_Transcript_1/1_Confidence_0.000_Length_906	von willebrand factor d and egf domain-containing protein_AND_PREDICTED: uncharacterized protein LOC101855535 [Aplysia californica]	0	0	0	0	-1.500597
Bre_Locus_2265_Transcript_16/35_Confidence_0.226_Length_989	rho gtpase-activating protein 28_AND_unnamed protein product [Mus musculus]	0	0	0	0	-1.242116
cdhitest_out_104855	rho gtpase-activating protein 18_AND_PREDICTED: rho GTPase-activating protein 18 [Myotis lucifugus]	0	0	0	0	-1.247563
BR_Locus_2594_Transcript_1/1_Confidence_0.000_Length_364	zonadhesion-like partial_AND_PREDICTED: uncharacterized protein LOC101859571 [Aplysia californica]	0	0	0	0	-1.611198
BB_Locus_9492_Transcript_3/6_Confidence_0.455_Length_1065	von willebrand factor type egf and pentraxin domain-containing protein 1-like_AND_PREDICTED: uncharacterized protein LOC101854936 [Aplysia californica]	0	0	0	0	-1.772922
BV_Locus_48471_Transcript_1/1_Confidence_0.000_Length_216	von willebrand factor d and egf domain-containing protein_AND_PREDICTED: uncharacterized protein LOC101855535 [Aplysia californica]	0	0	0	0	-1.809758
BR_Locus_27316_Transcript_2/2_Confidence_0.000_Length_459	vitellogenin_AND_vitellogenin [Haliotis discus hannai]	0	0	0	0	-2.081042
cdhitest_out_91125	dna topoisomerase iv subunit a_AND_PREDICTED: titin-like, partial [Aplysia californica]	0	0	0	0	-1.749265
cdhitest_out_111885	egf domain-containing protein_AND_Fibrillin-1 [Crassostrea gigas]	0	0	0	0	-1.700521
BR_Locus_27552_Transcript_3/11_Confidence_0.588_Length_1266	cubilin- partial_AND_Fibrillin-1 [Crassostrea gigas]	0	0	0	0	-1.475499
BR_Locus_27552_Transcript_6/11_Confidence_0.529_Length_730	cubilin_AND_Cubilin [Crassostrea gigas]	0	0	0	0	-1.694304
BB_Locus_13159_Transcript_2/4_Confidence_0.464_Length_510	inactive carboxypeptidase-like protein x2-like_AND_PREDICTED: mucin-5AC-like [Aplysia californica]	0	0	0	0	-1.9122
BBVBR_Locus_5370_Transcript_11/42_Confidence_0.078_Length_402	protein_AND_PREDICTED: mucin-5AC-like [Aplysia californica]	0	0	0	0	-2.414466
BR_Locus_5232_Transcript_3/4_Confidence_0.667_Length_911	apical endosomal glycoprotein_AND_hypothetical protein LOTGIDRAFT_228404 [Lottia gigantea]	0	0	0	0	-1.368685
BBVBR_Locus_5370_Transcript_33/42_Confidence_0.109_Length_946	protein_AND_PREDICTED: mucin-5AC-like [Aplysia californica]	0	0	0	0	-2.321346
BR_Locus_633_Transcript_34/36_Confidence_0.222_Length_418	latent-transforming growth factor beta-binding protein 4_AND_Niemann-Pick C1 protein [Crassostrea gigas]	0	0	0	0	-1.654496
cdhitest_out_42823	hypothetical protein protein_AND_hypothetical protein protein [Bacillus cereus]	0	0	0	0	-2.012907
BV_Locus_63710_Transcript_1/1_Confidence_0.000_Length_1176	PREDICTED: titin-like_AND_PREDICTED: titin-like [Metaseiulus occidentalis]	0	0	0	0	-1.292399
cdhitest_out_155746	histone-lysine n- h3 lysine-79 partial_AND_Octapeptide-repeat protein T2, partial [Ophiophagus hannah]	0	0	0	0	-1.39042
BV_Locus_57194_Transcript_1/1_Confidence_0.000_Length_237	protocadherin fat 4-like_AND_PREDICTED: protocadherin Fat 4-like [Aplysia californica]	0	0	0	0	-1.533701
BV_Locus_10255_Transcript_1/1_Confidence_0.000_Length_352	protein_AND_PREDICTED: uncharacterized protein LOC101852598, partial [Aplysia californica]	0	0	0	0	-2.441821
BB_Locus_186008_Transcript_1/4_Confidence_0.778_Length_335	von willebrand factor_AND_PREDICTED: hemocytin-like [Aplysia californica]	0	0	0	0	-1.623043
Bre_Locus_8190_Transcript_1/1_Confidence_0.000_Length_831	vitellogenin_AND_Vitellogenin-6 [Crassostrea gigas]	0	0	0	0	-2.220213
BB_Locus_38178_Transcript_1/1_Confidence_0.000_Length_566	vab-10a protein_AND_PREDICTED: uncharacterized protein LOC101864076 [Aplysia californica]	0	0	0	0	-1.50458
BV_Locus_40506_Transcript_1/2_Confidence_0.667_Length_352	protocadherin fat 4_AND_PREDICTED: protocadherin Fat 4-like [Aplysia californica]	0	0	0	0	-1.431282
BR_Locus_29738_Transcript_1/1_Confidence_0.000_Length_372	PREDICTED: uncharacterized protein LOC101851992_AND_PREDICTED: uncharacterized protein LOC101851992 [Aplysia californica]	0	0	0	0	-2.099581
BR_Locus_20367_Transcript_6/8_Confidence_0.455_Length_776	chromosome partition protein smc_AND_AF126831_1enterophilin-2L [Cavia porcellus]	0	0	0	0	-1.244939
cdhitest_out_130331	von willebrand factor d and egf domain-containing_AND_PREDICTED: uncharacterized protein LOC101855535 [Aplysia californica]	0	0	0	0	-1.499813
cdhitest_out_223033	vacuolar protein sorting-associated protein 13a_AND_hypothetical protein LOTGIDRAFT_160876 [Lottia gigantea]	0	0	0	0	-1.536495
BBVBR_Locus_95834_Transcript_1/2_Confidence_0.333_Length_371	carboxypeptidase x 1 (m14 family)_AND_PREDICTED: uncharacterized protein LOC101852598, partial [Aplysia californica]	0	0	0	0	-1.940234
BR_Locus_31046_Transcript_1/8_Confidence_0.737_Length_228	peritrophin-95 precursor_AND_hypothetical protein CAPTEDRAFT_137385 [Capitella teleta]	0	0	0	0	-1.549536
BR_Locus_20565_Transcript_1/1_Confidence_0.000_Length_742	protein fam78b-like_AND_PREDICTED: protein FAM78A-like isoform X1 [Aplysia californica]	0	0	0	0	-1.284396
BB_Locus_500_Transcript_45/73_Confidence_0.042_Length_675	rho gtpase-activating protein 28 isoform 2_AND_PREDICTED: rho GTPase-activating protein 18-like [Aplysia californica]	0	0	0	0	-1.470925
Bre_Locus_11266_Transcript_2/10_Confidence_0.182_Length_198	sushi domain-containing protein 2_AND_PREDICTED: uncharacterized protein LOC101855176 [Aplysia californica]	0	0	0	0	-1.502608
cdhitest_out_98027	acyl- synthetase_AND_acyl-coenzyme A synthetases/AMP-(fatty) acid ligases [uncultured gamma proteobacterium HF0200_34B07]	0	0	0	0	-1.490096
Bre_Locus_18626_Transcript_2/3_Confidence_0.333_Length_1380	hemolectin cg7002-pa_AND_PREDICTED: mucin-5AC-like [Aplysia californica]	0	0	0	0	-2.199923
Bre_Locus_3640_Transcript_12/44_Confidence_0.254_Length_785	protein_AND_PREDICTED: mucin-5AC-like [Aplysia californica]	0	0	0	0	-1.994833
cdhitest_out_266	latent-transforming growth factor beta-binding protein 4_AND_PREDICTED: fibrillin-1-like [Aplysia californica]	0	0	0	0	-1.315621
BB_Locus_36831_Transcript_1/2_Confidence_1.000_Length_706	mam and ldl-receptor class a domain-containing protein c10orf112-like_AND_PREDICTED: uncharacterized protein LOC101859571 [Aplysia californica]	0	0	0	0	-1.517498
cdhitest_out_1857	nectin precursor_AND_PREDICTED: mucin-5AC-like [Aplysia californica]	0	0	0	0	-2.275182
Bre_Locus_58454_Transcript_2/3_Confidence_0.333_Length_675	multidrug resistance-associated protein 1-like_AND_PREDICTED: multidrug resistance-associated protein 1-like [Aplysia californica]	0	0	0	0	-1.352293
BB_Locus_2277_Transcript_1/3_Confidence_0.333_Length_1160	milk fat globule-egf factor 8 protein_AND_PREDICTED: uncharacterized protein LOC101852598, partial [Aplysia californica]	0	0	0	0	-2.514897
BB_Locus_26030_Transcript_7/9_Confidence_0.500_Length_803	dna helicase_AND_uncharacterized protein LOC100903664 [Haemonchus contortus]	0	0	0	0	-1.351586
BB_Locus_36925_Transcript_5/12_Confidence_0.368_Length_611	protocadherin fat 4_AND_PREDICTED: protocadherin Fat 4-like [Aplysia californica]	0	0	0	0	-1.522722
BB_Locus_979_Transcript_1/1_Confidence_0.833_Length_200	protein_AND_hypothetical protein BRAFLDRAFT_118602 [Branchiostoma floridae]	0	0	0	0	-2.084262
cdhitest_out_265119	protein_AND_hCG2002832 [Homo sapiens]	0	0	0	0	-1.876008
BB_Locus_37200_Transcript_4/4_Confidence_0.000_Length_674	stan_AND_Protocadherin Fat 4 [Crassostrea gigas]	0	0	0	0	-1.608058
BB_Locus_27221_Transcript_1/1_Confidence_0.000_Length_449	protein_AND_PREDICTED: uncharacterized protein LOC101852598, partial [Aplysia californica]	0	0	0	0	-2.270544
BB_Locus_66865_Transcript_3/3_Confidence_0.000_Length_341	PREDICTED: uncharacterized protein LOC101851992_AND_PREDICTED: uncharacterized protein LOC101851992 [Aplysia californica]	0	0	0	0	-1.604042
BB_Locus_200618_Transcript_1/1_Confidence_1.000_Length_213	translation initiation factor if-2_AND_predicted protein [Nematostella vectensis]	0	0	0	0	-2.123011
Bre_Locus_112839_Transcript_8/14_Confidence_0.814_Length_410	proteoglycan 4_AND_hypothetical protein DAPPUDRAFT_96748 [Daphnia pulex]	0	0	0	0	-1.64173
BB_Locus_2698_Transcript_3/8_Confidence_0.227_Length_955	protein_AND_PREDICTED: mucin-5AC-like [Aplysia californica]	0	0	0	0	-2.294422
BBVBR_Locus_38171_Transcript_1/4_Confidence_0.400_Length_347	mam and ldl-receptor class a domain-containing protein c10orf112-like_AND_PREDICTED: uncharacterized protein LOC101859571 [Aplysia californica]	0	0	0	0	-1.461718
BR_Locus_3702_Transcript_1/1_Confidence_0.000_Length_944	tubulin alpha-1c chain- partial_AND_PREDICTED: tubulin alpha chain-like [Aplysia californica]	0	0	0	0	-1.525727
BBVBR_Locus_179237_Transcript_1/1_Confidence_1.000_Length_229	s-layer domain protein_AND_hypothetical protein GUITHDRAFT_61809, partial [Guillardia theta CCMP2712]	0	0	0	0	-2.21377
cdhitest_out_165241	rna-directed dna polymerase from mobile element jockey-like_AND_PREDICTED: RNA-directed DNA polymerase from mobile element jockey-like [Aplysia californica]	0	0	0	0	-1.28972
BV_Locus_13580_Transcript_3/3_Confidence_0.250_Length_870	apical endosomal glyco_AND_hypothetical protein CGI_10022523 [Crassostrea gigas]	0	0	0	0	-1.414809
Bre_Locus_4896_Transcript_3/26_Confidence_0.118_Length_499	rho gtpase-activating protein 18_AND_Rho GTPase-activating protein 18 [Crassostrea gigas]	0	0	0	0	-1.199328
BBVBR_Locus_3145_Transcript_35/37_Confidence_0.245_Length_958	rho gtpase-activating protein 28_AND_PREDICTED: rho GTPase-activating protein 18-like [Aplysia californica]	0	0	0	0	-1.266414
Bre_Locus_4770_Transcript_7/9_Confidence_0.609_Length_941	60 kda neurofilament protein_AND_hypothetical protein HELRODRAFT_185279 [Helobdella robusta]	0	0	0	0	-1.326663
BBVBR_Locus_41142_Transcript_29/32_Confidence_0.119_Length_791	latent-transforming growth factor beta-binding protein 4_AND_PREDICTED: multiple epidermal growth factor-like domains protein 11-like, partial [Aplysia californica]	0	0	0	0	-2.033817
BR_Locus_15127_Transcript_4/5_Confidence_0.500_Length_1019	protocadherin-like wing polarity protein stan-like_AND_PREDICTED: protocadherin Fat 4-like [Aplysia californica]	0	0	0	0	-1.894448
cdhitest_out_226819	poly e-rich protein_AND_hypothetical protein A306_09621, partial [Columba livia]	0	0	0	0	-1.68941
cdhitest_out_110978	lpxtg-motif cell wall anchor domain protein_AND_hypothetical protein CRE_16718 [Caenorhabditis remanei]	0	0	0	0	-2.102491
cdhitest_out_36356	histone protein_AND_predicted protein [Nematostella vectensis]	0	0	0	0	-1.403262
BB_Locus_5433_Transcript_3/6_Confidence_0.333_Length_1337	protein_AND_PREDICTED: uncharacterized protein LOC101852598, partial [Aplysia californica]	0	0	0	0	-2.264359
BB_Locus_66761_Transcript_1/3_Confidence_0.667_Length_276	PREDICTED: uncharacterized protein LOC101850564_AND_PREDICTED: uncharacterized protein LOC101850564 [Aplysia californica]	0	0	0	0	-1.662762
cdhitest_out_89845	cadherin egf lag seven-pass g-type receptor 1-like isoform x1_AND_PREDICTED: protocadherin Fat 4-like [Aplysia californica]	0	0	0	0	-1.594146
BB_Locus_812_Transcript_1/2_Confidence_0.250_Length_852	coagulation factor v_AND_PREDICTED: mucin-5AC-like [Aplysia californica]	0	0	0	0	-2.234906
Bre_Locus_61710_Transcript_3/3_Confidence_0.833_Length_224	hypothetical protein NEMVEDRAFT_v1g225652_AND_hypothetical protein NEMVEDRAFT_v1g225652 [Nematostella vectensis]	0	0	0	0	-1.60595
Bre_Locus_3640_Transcript_29/44_Confidence_0.141_Length_254	macrophage mannose receptor 1- partial_AND_PREDICTED: mucin-5AC-like [Aplysia californica]	0	0	0	0	-1.88351
BV_Locus_38558_Transcript_1/1_Confidence_0.000_Length_342	neural cadherin-like partial_AND_PREDICTED: protocadherin Fat 4-like [Aplysia californica]	0	0	0	0	-1.412828
BB_Locus_11648_Transcript_1/2_Confidence_0.333_Length_1054	low quality protein: titin_AND_Titin [Crassostrea gigas]	0	0	0	0	-1.389115
BB_Locus_19634_Transcript_28/40_Confidence_0.042_Length_258	low quality protein: thrombomodulin_AND_PREDICTED: fibrillin-1-like [Megachile rotundata]	0	0	0	0	-1.623936
BV_Locus_151785_Transcript_1/1_Confidence_1.000_Length_230	protein transport protein sec24-like at3g07100-like_AND_PREDICTED: protein transport protein Sec24-like At3g07100-like [Brachypodium distachyon]	0	0	0	0	-2.311749
BR_Locus_633_Transcript_21/36_Confidence_0.333_Length_670	multiple epidermal growth factor-like domains protein 8-like_AND_PREDICTED: multiple epidermal growth factor-like domains protein 11-like, partial [Aplysia californica]	0	0	0	0	-1.957571
BBVBR_Locus_7483_Transcript_24/36_Confidence_0.109_Length_1009	egf-like domain-containing protein_AND_PREDICTED: uncharacterized protein LOC101855176 [Aplysia californica]	0	0	0	0	-1.340707
BB_Locus_276_Transcript_4/7_Confidence_0.429_Length_1559	protein_AND_hypothetical protein BRAFLDRAFT_118602 [Branchiostoma floridae]	0	0	0	0	-2.027914
cdhitest_out_84291	nucleolar and coiled-body phosphoprotein 1-like_AND_PREDICTED: nucleolar and coiled-body phosphoprotein 1-like [Saccoglossus kowalevskii]	0	0	0	0	-1.546059
BR_Locus_12631_Transcript_2/2_Confidence_0.000_Length_263	protocadherin fat 4-like_AND_PREDICTED: protocadherin Fat 4-like [Aplysia californica]	0	0	0	0	-1.483623
BR_Locus_1807_Transcript_37/42_Confidence_0.257_Length_973	protein_AND_PREDICTED: mucin-5AC-like [Aplysia californica]	0	0	0	0	-2.275235
cdhitest_out_251703	protein_AND_hypothetical protein BRAFLDRAFT_206337 [Branchiostoma floridae]	0	0	0	0	-1.766605
cdhitest_out_19293	isoform b_AND_GG25361, isoform B [Drosophila erecta]	0	0	0	0	-1.750408
BB_Locus_51023_Transcript_1/6_Confidence_0.308_Length_371	sushi domain-containing protein 2_AND_PREDICTED: uncharacterized protein LOC101850564 [Aplysia californica]	0	0	0	0	-1.476159
BB_Locus_80690_Transcript_1/2_Confidence_0.800_Length_384	alpha-tectorin- partial_AND_PREDICTED: Y' element ATP-dependent helicase YJL225C-like [Aplysia californica]	0	0	0	0	-1.900687
cdhitest_out_87730	milk fat globule-egf factor 8 protein_AND_PREDICTED: mucin-5AC-like [Aplysia californica]	0	0	0	0	-2.275897
BB_Locus_190711_Transcript_1/1_Confidence_1.000_Length_200	protein_AND_predicted protein [Nematostella vectensis]	0	0	0	0	-2.308302
BR_Locus_1807_Transcript_18/42_Confidence_0.100_Length_214	af483027_1coagulation factor protein_AND_hypothetical protein BRAFLDRAFT_118602 [Branchiostoma floridae]	0	0	0	0	-2.02249
Bre_Locus_50839_Transcript_1/1_Confidence_0.000_Length_270	a disintegrin and metalloproteinase with thrombospondin motifs 16_AND_PREDICTED: zinc metalloproteinase-disintegrin batroxstatin-3-like [Aplysia californica]	0	0	0	0	-1.503354
BV_Locus_18272_Transcript_3/3_Confidence_0.167_Length_279	deleted in malignant brain tumors 1_AND_hypothetical protein BRAFLDRAFT_125152 [Branchiostoma floridae]	0	0	0	0	-1.718695
cdhitest_out_181314	glutamine-rich protein 2_AND_hypothetical protein NEMVEDRAFT_v1g223500 [Nematostella vectensis]	0	0	0	0	-1.494032
BR_Locus_34225_Transcript_1/1_Confidence_0.000_Length_431	low quality protein: apolipoprotein b-100_AND_hypothetical protein CGI_10015914 [Crassostrea gigas]	0	0	0	0	-1.548991
BB_Locus_10114_Transcript_1/1_Confidence_0.000_Length_760	acyl- :lysophosphatidylglycerol acyltransferase 1-like_AND_PREDICTED: acyl-CoA:lysophosphatidylglycerol acyltransferase 1-like [Aplysia californica]	0	0	0	0	-1.535532
BV_Locus_64073_Transcript_2/5_Confidence_0.750_Length_417	nadh dehydrogenase subunit 4_AND_PREDICTED: titin-like [Aplysia californica]	0	0	0	0	-1.484803
Bre_Locus_9911_Transcript_10/23_Confidence_0.340_Length_676	multiple epidermal growth factor-like domains protein 11-like isoform x1_AND_PREDICTED: multiple epidermal growth factor-like domains protein 11-like, partial [Aplysia californica]	0	0	0	0	-1.676768
BV_Locus_3393_Transcript_1/2_Confidence_0.667_Length_269	mam and ldl-receptor class a domain-containing protein c10orf112-like_AND_PREDICTED: uncharacterized protein LOC101863048 [Aplysia californica]	0	0	0	0	-1.482993
cdhitest_out_82021	protein_AND_hypothetical protein BRAFLDRAFT_118602 [Branchiostoma floridae]	0	0	0	0	-2.162186
cdhitest_out_4782	protein_AND_hypothetical protein BRAFLDRAFT_118602 [Branchiostoma floridae]	0	0	0	0	-2.106102
BR_Locus_1807_Transcript_38/42_Confidence_0.143_Length_718	protein_AND_PREDICTED: mucin-5AC-like [Aplysia californica]	0	0	0	0	-2.166244
BV_Locus_4577_Transcript_3/37_Confidence_0.143_Length_244	retinoschisin precursor_AND_PREDICTED: mucin-5AC-like [Aplysia californica]	0	0	0	0	-2.29167
BV_Locus_5161_Transcript_7/34_Confidence_0.113_Length_534	rho gtpase-activating protein 18_AND_Rho GTPase-activating protein 18 [Crassostrea gigas]	0	0	0	0	-1.308021
BBVBR_Locus_74250_Transcript_2/4_Confidence_0.667_Length_1441	protocadherin fat 4-like_AND_PREDICTED: protocadherin Fat 4-like [Aplysia californica]	0	0	0	0	-1.305148
cdhitest_out_139487	multiple epidermal growth factor-like domains protein 11-like isoform x6_AND_Fibrillin-1 [Crassostrea gigas]	0	0	0	0	-1.54173
BR_Locus_1807_Transcript_41/42_Confidence_0.143_Length_254	protein_AND_PREDICTED: mucin-5AC-like [Aplysia californica]	0	0	0	0	-2.179634
BB_Locus_3214_Transcript_1/3_Confidence_0.333_Length_783	adam family mig-17_AND_A disintegrin and metalloproteinase with thrombospondin motifs 1 [Crassostrea gigas]	0	0	0	0	-1.542834
BR_Locus_633_Transcript_1/36_Confidence_0.178_Length_301	latent-transforming growth factor beta-binding protein 4_AND_Fibrillin-1 [Crassostrea gigas]	0	0	0	0	-1.972923
BB_Locus_25001_Transcript_1/1_Confidence_0.000_Length_634	dead deah box helicase domain-containing protein_AND_hypothetical protein CAEBREN_22046 [Caenorhabditis brenneri]	0	0	0	0	-1.670284
BB_Locus_5829_Transcript_2/2_Confidence_0.125_Length_300	PREDICTED: mucin-5AC-like_AND_PREDICTED: mucin-5AC-like [Aplysia californica]	0	0	0	0	-2.377202
BV_Locus_5860_Transcript_3/4_Confidence_0.200_Length_898	mam domain-containing glycosylphosphatidylinositol anchor protein 1-like_AND_hypothetical protein CGI_10022523 [Crassostrea gigas]	0	0	0	0	-1.609478
BR_Locus_4022_Transcript_4/4_Confidence_0.250_Length_1047	mucin-5ac- partial_AND_PREDICTED: hemocytin-like [Aplysia californica]	0	0	0	0	-1.772467
Bre_Locus_21801_Transcript_4/5_Confidence_0.143_Length_1094	protocadherin fat 4_AND_PREDICTED: protocadherin Fat 4-like [Aplysia californica]	0	0	0	0	-1.478847
BBVBR_Locus_25028_Transcript_7/9_Confidence_0.263_Length_1062	mucin- partial_AND_PREDICTED: hemocytin-like [Aplysia californica]	0	0	0	0	-1.712188
BR_Locus_10526_Transcript_3/5_Confidence_0.556_Length_724	protocadherin fat 4-like_AND_Protocadherin Fat 4 [Crassostrea gigas]	0	0	0	0	-1.449642
BB_Locus_39544_Transcript_2/9_Confidence_0.125_Length_563	PREDICTED: mucin-17-like_AND_PREDICTED: mucin-17-like [Aplysia californica]	0	0	0	0	-1.32927
BB_Locus_6982_Transcript_7/8_Confidence_0.375_Length_1827	nfx1-type zinc finger-containing protein 1_AND_PREDICTED: NFX1-type zinc finger-containing protein 1-like [Aplysia californica]	0	0	0	0	-1.361399
cdhitest_out_104343	rna-directed dna polymerase from mobile element jockey-like_AND_PREDICTED: ankyrin repeat and sterile alpha motif domain-containing protein 1B-like [Oryzias latipes]	0	0	0	0	-1.813395
cdhitest_out_1168	oikosin1 protein_AND_PREDICTED: hemocytin-like [Aplysia californica]	0	0	0	0	-1.79568
BB_Locus_3417_Transcript_1/6_Confidence_0.154_Length_1805	isoform b_AND_PREDICTED: uncharacterized protein LOC101852598, partial [Aplysia californica]	0	0	0	0	-2.148011
cdhitest_out_96587	protocadherin fat 4_AND_PREDICTED: protocadherin Fat 4-like [Aplysia californica]	0	0	0	0	-1.794034
BV_Locus_4577_Transcript_19/37_Confidence_0.271_Length_1405	protein_AND_hypothetical protein BRAFLDRAFT_118602 [Branchiostoma floridae]	0	0	0	0	-2.063153
BR_Locus_13133_Transcript_12/17_Confidence_0.348_Length_250	hypothetical protein FV3gorf43R_AND_hypothetical protein FV3gorf43R [Frog virus 3]	0	0	0	0	-2.363559
cdhitest_out_122659	mam and ldl-receptor class a domain-containing protein c10orf112-like_AND_PREDICTED: MAM and LDL-receptor class A domain-containing protein C10orf112-like [Aplysia californica]	0	0	0	0	-1.509005
BR_Locus_24585_Transcript_1/2_Confidence_0.600_Length_673	mam and ldl-receptor class a domain-containing protein c10orf112-like_AND_PREDICTED: uncharacterized protein LOC101860251 [Aplysia californica]	0	0	0	0	-1.818488
cdhitest_out_102446	protocadherin fat 4_AND_PREDICTED: protocadherin Fat 4-like [Aplysia californica]	0	0	0	0	-1.824845
BB_Locus_24224_Transcript_1/1_Confidence_0.000_Length_378	apical endosomal glyco_AND_PREDICTED: uncharacterized protein LOC101859571 [Aplysia californica]	0	0	0	0	-1.49169
BBVBR_Locus_3643_Transcript_4/5_Confidence_0.667_Length_887	coagulation factor v_AND_PREDICTED: mucin-5AC-like [Aplysia californica]	0	0	0	0	-2.512865
cdhitest_out_26156	lactadherin isoform 3_AND_PREDICTED: mucin-5AC-like [Aplysia californica]	0	0	0	0	-2.088027
BV_Locus_15058_Transcript_1/1_Confidence_0.000_Length_620	mam and ldl-receptor class a domain-containing protein c10orf112-like_AND_PREDICTED: uncharacterized protein LOC101860251 [Aplysia californica]	0	0	0	0	-1.511936
BB_Locus_62848_Transcript_1/1_Confidence_0.000_Length_763	calponin y domain protein_AND_PREDICTED: uncharacterized protein LOC101864076 [Aplysia californica]	0	0	0	0	-1.405834
BBVBR_Locus_22900_Transcript_2/4_Confidence_0.500_Length_731	macrophage mannose receptor 1-like_AND_PREDICTED: mucin-5AC-like [Aplysia californica]	0	0	0	0	-1.823361
Bre_Locus_13560_Transcript_4/7_Confidence_0.533_Length_1195	mam and ldl-receptor class a domain-containing protein c10orf112-like_AND_PREDICTED: uncharacterized protein LOC101860251 [Aplysia californica]	0	0	0	0	-1.662939
BB_Locus_2277_Transcript_3/3_Confidence_0.000_Length_587	coagulation factor v_AND_PREDICTED: mucin-5AC-like [Aplysia californica]	0	0	0	0	-2.341248
BR_Locus_56001_Transcript_3/3_Confidence_0.000_Length_560	calponin y domain protein_AND_PREDICTED: uncharacterized protein LOC101864076 [Aplysia californica]	0	0	0	0	-1.464699
BB_Locus_86214_Transcript_1/1_Confidence_0.000_Length_604	PREDICTED: uncharacterized protein LOC101857693_AND_PREDICTED: uncharacterized protein LOC101857693 [Aplysia californica]	0	0	0	0	-1.453653
Bre_Locus_15718_Transcript_1/1_Confidence_0.000_Length_288	matrilin 3-like_AND_PREDICTED: hemocytin-like [Aplysia californica]	0	0	0	0	-1.524168
BB_Locus_39530_Transcript_1/2_Confidence_0.333_Length_507	protocadherin fat 4-like_AND_Protocadherin Fat 4 [Crassostrea gigas]	0	0	0	0	-1.524685
BB_Locus_2100_Transcript_8/29_Confidence_0.446_Length_1728	protein_AND_hypothetical protein BRAFLDRAFT_118602 [Branchiostoma floridae]	0	0	0	0	-2.042431
cdhitest_out_157565	multiple epidermal growth factor-like domains protein 11- partial_AND_PREDICTED: multiple epidermal growth factor-like domains protein 11-like, partial [Aplysia californica]	0	0	0	0	-1.608137
cdhitest_out_285294	hedgehog protein_AND_similar to hedgehog protein [Cyanidioschyzon merolae strain 10D]	0	0	0	0	-2.325969
cdhitest_out_104388	protocadherin fat 4_AND_Protocadherin Fat 4 [Crassostrea gigas]	0	0	0	0	-1.613009
BB_Locus_1083_Transcript_1/3_Confidence_0.333_Length_1283	mucin-5ac- partial_AND_PREDICTED: hemocytin-like [Aplysia californica]	0	0	0	0	-1.354367
cdhitest_out_94853	dynein heavy chain axonemal_AND_PREDICTED: dynein heavy chain 1, axonemal-like [Aplysia californica]	0	0	0	0	-1.554591
BB_Locus_6442_Transcript_1/3_Confidence_0.333_Length_1847	coiled-coil domain-containing protein 18_AND_PREDICTED: coiled-coil domain-containing protein 18-like isoform X3 [Aplysia californica]	0	0	0	0	-1.183016
BV_Locus_5469_Transcript_2/3_Confidence_0.333_Length_1700	coiled-coil domain-containing protein 18_AND_PREDICTED: coiled-coil domain-containing protein 18-like isoform X3 [Aplysia californica]	0	0	0	0	-1.198274
cdhitest_out_30999	latent membrane protein 1_AND_hypothetical protein LOTGIDRAFT_125687, partial [Lottia gigantea]	0	0	0	0	-1.673127
BBVBR_Locus_56328_Transcript_5/6_Confidence_0.400_Length_610	deleted in malignant brain tumors 1_AND_PREDICTED: deleted in malignant brain tumors 1 protein-like [Danio rerio]	0	0	0	0	-1.872407
Bre_Locus_9911_Transcript_13/23_Confidence_0.460_Length_725	latent-transforming growth factor beta-binding protein 4_AND_PREDICTED: multiple epidermal growth factor-like domains protein 11-like, partial [Aplysia californica]	0	0	0	0	-1.940972
BB_Locus_13159_Transcript_1/4_Confidence_0.321_Length_704	inactive carboxypeptidase-like protein x2-like_AND_PREDICTED: mucin-5AC-like [Aplysia californica]	0	0	0	0	-2.406016
BB_Locus_1721_Transcript_2/4_Confidence_0.600_Length_1245	nectin precursor_AND_PREDICTED: mucin-5AC-like [Aplysia californica]	0	0	0	0	-2.348368
cdhitest_out_230523	protein_AND_hypothetical protein CAPTEDRAFT_113378 [Capitella teleta]	0	0	0	0	-2.004727
cdhitest_out_65849	pupal cuticle protein_AND_PREDICTED: protein phosphatase 5, catalytic subunit-like [Saccoglossus kowalevskii]	0	0	0	0	-2.069417
cdhitest_out_250943	protein_AND_PREDICTED: mucin-5AC-like [Aplysia californica]	0	0	0	0	-2.253216
BR_Locus_9973_Transcript_1/1_Confidence_0.000_Length_956	mucin-5ac- partial_AND_PREDICTED: hemocytin-like [Aplysia californica]	0	0	0	0	-1.280442
cdhitest_out_105095	isoform b_AND_GI14845 [Drosophila mojavensis]	0	0	0	0	-1.702223
BV_Locus_63102_Transcript_1/1_Confidence_0.000_Length_201	apical endosomal glyco_AND_PREDICTED: uncharacterized protein LOC101859571 [Aplysia californica]	0	0	0	0	-1.527719
BB_Locus_38234_Transcript_3/4_Confidence_0.200_Length_577	apical endosomal glycoprotein_AND_PREDICTED: uncharacterized protein LOC101845641 [Aplysia californica]	0	0	0	0	-1.600742
BV_Locus_1078_Transcript_7/8_Confidence_0.333_Length_624	intermediate filament b_AND_hypothetical protein HELRODRAFT_185279 [Helobdella robusta]	0	0	0	0	-1.252706
BB_Locus_1386_Transcript_1/2_Confidence_0.333_Length_541	nectin precursor_AND_PREDICTED: mucin-5AC-like [Aplysia californica]	0	0	0	0	-2.349037
cdhitest_out_88076	nectin precursor_AND_PREDICTED: uncharacterized protein LOC101852598, partial [Aplysia californica]	0	0	0	0	-2.185298
BB_Locus_1103_Transcript_2/3_Confidence_0.250_Length_1992	oikosin-like partial_AND_PREDICTED: hemocytin-like [Aplysia californica]	0	0	0	0	-1.939959
BB_Locus_16339_Transcript_1/1_Confidence_0.000_Length_558	macrophage mannose receptor 1-like_AND_PREDICTED: mucin-5AC-like [Aplysia californica]	0	0	0	0	-2.218882
Bre_Locus_19341_Transcript_1/1_Confidence_0.000_Length_415	kunitz bovine pancreatic trypsin inhibitor domain protein_AND_hypothetical protein BRAFLDRAFT_193001 [Branchiostoma floridae]	0	0	0	0	-1.327368
BR_Locus_6898_Transcript_4/4_Confidence_0.636_Length_497	inactive carboxypeptidase-like protein x2-like_AND_PREDICTED: mucin-5AC-like [Aplysia californica]	0	0	0	0	-2.169908
BB_Locus_812_Transcript_2/2_Confidence_0.125_Length_1384	protein_AND_PREDICTED: mucin-5AC-like [Aplysia californica]	0	0	0	0	-2.023732
BBVBR_Locus_25028_Transcript_3/9_Confidence_0.368_Length_1054	mucin-2-like isoform x1_AND_PREDICTED: hemocytin-like [Aplysia californica]	0	0	0	0	-1.739758
BB_Locus_45519_Transcript_1/3_Confidence_0.333_Length_454	protocadherin fat 4-like_AND_PREDICTED: protocadherin Fat 4-like [Aplysia californica]	0	0	0	0	-1.422455
BB_Locus_10536_Transcript_1/1_Confidence_0.000_Length_218	protocadherin fat 4-like_AND_PREDICTED: protocadherin Fat 4-like [Aplysia californica]	0	0	0	0	-1.417309
BBVBR_Locus_9627_Transcript_1/2_Confidence_0.333_Length_621	mam and ldl-receptor class a domain-containing protein c10orf112-like_AND_PREDICTED: MAM and LDL-receptor class A domain-containing protein C10orf112-like [Aplysia californica]	0	0	0	0	-1.522468
BR_Locus_27552_Transcript_8/11_Confidence_0.647_Length_1490	multiple epidermal growth factor-like domains protein 11- partial_AND_PREDICTED: multiple epidermal growth factor-like domains protein 11-like, partial [Aplysia californica]	0	0	0	0	-1.66275
BB_Locus_44679_Transcript_2/2_Confidence_0.000_Length_722	protocadherin fat 4-like_AND_PREDICTED: protocadherin Fat 4-like [Aplysia californica]	0	0	0	0	-1.440625
BR_Locus_5249_Transcript_1/7_Confidence_0.417_Length_817	apical endosomal glyco_AND_PREDICTED: uncharacterized protein LOC101860251 [Aplysia californica]	0	0	0	0	-1.657227
BBVBR_Locus_7926_Transcript_2/2_Confidence_0.000_Length_1288	oikosin-like partial_AND_PREDICTED: hemocytin-like [Aplysia californica]	0	0	0	0	-1.943599
BB_Locus_84088_Transcript_1/1_Confidence_0.000_Length_531	bullous pemphigoid antigen isoforms 6 9 10_AND_PREDICTED: uncharacterized protein LOC101864076 [Aplysia californica]	0	0	0	0	-1.452048
cdhitest_out_94937	low-density lipoprotein receptor-like_AND_PREDICTED: uncharacterized protein LOC101859477 [Aplysia californica]	0	0	0	0	-1.491706
BB_Locus_73688_Transcript_1/1_Confidence_0.000_Length_423	cadherin egf lag seven-pass g-type receptor 3_AND_PREDICTED: protocadherin Fat 4-like [Aplysia californica]	0	0	0	0	-1.414393
BB_Locus_13882_Transcript_1/1_Confidence_0.000_Length_573	nectin precursor_AND_PREDICTED: uncharacterized protein LOC101852598, partial [Aplysia californica]	0	0	0	0	-2.433384
BV_Locus_15915_Transcript_2/7_Confidence_0.400_Length_549	latent-transforming growth factor beta-binding protein 4_AND_PREDICTED: uncharacterized protein LOC101855176 [Aplysia californica]	0	0	0	0	-1.676092
BR_Locus_4874_Transcript_1/4_Confidence_0.667_Length_640	mesocentin-like isoform x6_AND_PREDICTED: mesocentin-like isoform X6 [Aplysia californica]	0	0	0	0	-1.618882
BB_Locus_5829_Transcript_1/2_Confidence_0.375_Length_444	PREDICTED: mucin-5AC-like_AND_PREDICTED: mucin-5AC-like [Aplysia californica]	0	0	0	0	-2.330429
BR_Locus_33126_Transcript_1/1_Confidence_0.000_Length_286	bullous pemphigoid antigen isoforms 1 2 3 4_AND_PREDICTED: uncharacterized protein LOC101864076 [Aplysia californica]	0	0	0	0	-1.918431
BB_Locus_3417_Transcript_3/6_Confidence_0.231_Length_1245	isoform b_AND_PREDICTED: uncharacterized protein LOC101852598, partial [Aplysia californica]	0	0	0	0	-2.204733
BB_Locus_200354_Transcript_1/1_Confidence_1.000_Length_201	hypothetical protein EAG_07671_AND_hypothetical protein EAG_07671 [Camponotus floridanus]	0	0	0	0	-1.542037
BB_Locus_55294_Transcript_1/1_Confidence_0.000_Length_1796	protocadherin fat 4-like_AND_PREDICTED: protocadherin Fat 4-like [Aplysia californica]	0	0	0	0	-1.595217
cdhitest_out_97782	apical endosomal glyco_AND_PREDICTED: uncharacterized protein LOC101860251 [Aplysia californica]	0	0	0	0	-1.68242
BR_Locus_47307_Transcript_1/1_Confidence_0.000_Length_746	nfx1-type zinc finger-containing protein 1-like_AND_hypothetical protein CAPTEDRAFT_190733, partial [Capitella teleta]	0	0	0	0	-1.359902
BBVBR_Locus_5370_Transcript_41/42_Confidence_0.188_Length_974	macrophage mannose receptor 1-like_AND_PREDICTED: mucin-5AC-like [Aplysia californica]	0	0	0	0	-2.245661
Bre_Locus_15989_Transcript_4/5_Confidence_0.273_Length_697	mam and ldl-receptor class a domain-containing protein c10orf112-like_AND_PREDICTED: uncharacterized protein LOC101863048 [Aplysia californica]	0	0	0	0	-1.530296
Bre_Locus_26191_Transcript_1/2_Confidence_1.000_Length_264	GI14845_AND_GI14845 [Drosophila mojavensis]	0	0	0	0	-1.38141
BR_Locus_56076_Transcript_10/12_Confidence_0.364_Length_331	multiple epidermal growth factor-like domains protein 11- partial_AND_PREDICTED: multiple epidermal growth factor-like domains protein 11-like, partial [Aplysia californica]	0	0	0	0	-1.496529
Bre_Locus_2720_Transcript_2/5_Confidence_0.833_Length_1649	nectin precursor_AND_PREDICTED: mucin-5AC-like [Aplysia californica]	0	0	0	0	-2.017446
BB_Locus_4981_Transcript_1/1_Confidence_0.000_Length_966	PREDICTED: uncharacterized protein LOC101845602_AND_PREDICTED: uncharacterized protein LOC101845602 [Aplysia californica]	0	0	0	0	-1.212649
BB_Locus_37569_Transcript_1/1_Confidence_0.000_Length_299	PREDICTED: uncharacterized protein LOC101861464_AND_PREDICTED: uncharacterized protein LOC101861464 [Aplysia californica]	0	0	0	0	-1.63821
BB_Locus_8512_Transcript_1/5_Confidence_0.312_Length_717	mucin-5ac- partial_AND_PREDICTED: hemocytin-like [Aplysia californica]	0	0	0	0	-1.769456
cdhitest_out_225895	proteoglycan 4-like_AND_PREDICTED: proteoglycan 4-like [Aplysia californica]	0	0	0	0	-1.669868
BR_Locus_1807_Transcript_1/42_Confidence_0.171_Length_244	protein_AND_PREDICTED: mucin-5AC-like [Aplysia californica]	0	0	0	0	-1.976375
Bre_Locus_98552_Transcript_2/3_Confidence_1.000_Length_232	hypothetical protein FV3gorf43R_AND_hypothetical protein FV3gorf43R [Frog virus 3]	0	0	0	0	-1.846297
BB_Locus_11299_Transcript_1/1_Confidence_0.000_Length_729	apical endosomal glycoprotein_AND_PREDICTED: uncharacterized protein LOC101859571 [Aplysia californica]	0	0	0	0	-1.480661
cdhitest_out_87187	cubilin_AND_Cubilin, partial [Anas platyrhynchos]	0	0	0	0	-1.164072
BBVBR_Locus_102495_Transcript_1/1_Confidence_0.000_Length_281	bullous pemphigoid antigen isoforms 1 2 3 4_AND_PREDICTED: uncharacterized protein LOC101864076 [Aplysia californica]	0	0	0	0	-1.657876
BB_Locus_11647_Transcript_1/1_Confidence_0.000_Length_692	cadherin egf lag seven-pass g-type receptor 3-like_AND_PREDICTED: protocadherin Fat 4-like [Aplysia californica]	0	0	0	0	-1.436281
BB_Locus_36363_Transcript_1/1_Confidence_0.000_Length_637	PREDICTED: uncharacterized protein LOC101851992_AND_PREDICTED: uncharacterized protein LOC101851992 [Aplysia californica]	0	0	0	0	-1.329113
BB_Locus_3102_Transcript_2/2_Confidence_0.000_Length_429	PREDICTED: uncharacterized protein LOC101851992_AND_PREDICTED: uncharacterized protein LOC101851992 [Aplysia californica]	0	0	0	0	-1.785572
BB_Locus_12900_Transcript_2/5_Confidence_0.643_Length_1435	isoform b_AND_hypothetical protein YQE_10029, partial [Dendroctonus ponderosae]	0	0	0	0	-1.758992
cdhitest_out_13038	isoform b_AND_GG25361, isoform B [Drosophila erecta]	0	0	0	0	-1.992341
BB_Locus_180150_Transcript_1/1_Confidence_0.000_Length_206	hypothetical protein GUITHDRAFT_74121, partial_AND_hypothetical protein GUITHDRAFT_74121, partial [Guillardia theta CCMP2712]	0	0	0	0	-1.472563
BR_Locus_130230_Transcript_1/1_Confidence_1.000_Length_217	latent membrane protein 1_AND_predicted protein [Nematostella vectensis]	0	0	0	0	-1.636022
cdhitest_out_265967	mucin-2- partial_AND_putative uncharacterized protein [Eubacterium sp. CAG:603]	0	0	0	0	-1.693118
BV_Locus_10769_Transcript_3/5_Confidence_0.167_Length_390	mam and ldl-receptor class a domain-containing protein c10orf112-like_AND_PREDICTED: MAM and LDL-receptor class A domain-containing protein C10orf112-like [Aplysia californica]	0	0	0	0	-1.866395
BB_Locus_8507_Transcript_1/2_Confidence_0.333_Length_1258	mam and ldl-receptor class a domain-containing protein c10orf112-like_AND_hypothetical protein LOTGIDRAFT_228404 [Lottia gigantea]	0	0	0	0	-1.350715
BB_Locus_2547_Transcript_6/9_Confidence_0.462_Length_1277	latent-transforming growth factor beta-binding protein 4_AND_PREDICTED: uncharacterized protein LOC101855176 [Aplysia californica]	0	0	0	0	-1.425159
BV_Locus_12336_Transcript_4/4_Confidence_0.429_Length_419	PREDICTED: uncharacterized protein LOC101855176_AND_PREDICTED: uncharacterized protein LOC101855176 [Aplysia californica]	0	0	0	0	-1.293208
BB_Locus_116453_Transcript_1/2_Confidence_0.667_Length_212	hypothetical protein CGI_10015914_AND_hypothetical protein CGI_10015914 [Crassostrea gigas]	0	0	0	0	-1.515496
BV_Locus_141564_Transcript_4/8_Confidence_0.830_Length_219	latent membrane protein 1_AND_phosphatidylinositol transfer protein beta isoform, putative [Eimeria acervulina]	0	0	0	0	-1.637882
BB_Locus_112863_Transcript_1/1_Confidence_0.000_Length_304	microtubule-associated protein futsch-like isoform x3_AND_PREDICTED: microtubule-associated protein futsch-like isoform X3 [Aplysia californica]	0	0	0	0	-2.283039
cdhitest_out_98972	apical endosomal glycoprotein_AND_PREDICTED: uncharacterized protein LOC101860251 [Aplysia californica]	0	0	0	0	-1.787747
BB_Locus_27109_Transcript_1/1_Confidence_0.000_Length_677	latent-transforming growth factor beta-binding protein 4_AND_PREDICTED: fibrillin-1-like [Aplysia californica]	0	0	0	0	-1.446316
BB_Locus_5531_Transcript_1/4_Confidence_0.500_Length_290	carboxypeptidase x 1 (m14 family)_AND_PREDICTED: uncharacterized protein LOC101852598, partial [Aplysia californica]	0	0	0	0	-2.473923
BV_Locus_10769_Transcript_4/5_Confidence_0.333_Length_715	mam and ldl-receptor class a domain-containing protein c10orf112-like_AND_PREDICTED: MAM and LDL-receptor class A domain-containing protein C10orf112-like [Aplysia californica]	0	0	0	0	-1.44563
cdhitest_out_40615	nidogen and egf-like domain-containing protein 1-like_AND_PREDICTED: uncharacterized protein LOC101855176 [Aplysia californica]	0	0	0	0	-1.605498
BV_Locus_7849_Transcript_1/10_Confidence_0.667_Length_216	lactadherin- partial_AND_hypothetical protein BRAFLDRAFT_118602 [Branchiostoma floridae]	0	0	0	0	-2.365133
BB_Locus_19634_Transcript_40/40_Confidence_0.271_Length_572	deleted in malignant brain tumors 1_AND_hypothetical protein BRAFLDRAFT_84525 [Branchiostoma floridae]	0	0	0	0	-1.605669
BB_Locus_196787_Transcript_1/1_Confidence_1.000_Length_221	b4_hhv6z ame: full=protein b4_AND_hypothetical protein LOTGIDRAFT_106461, partial [Lottia gigantea]	0	0	0	0	-2.412828

## Sheet: 5
iD	Best blast _AND_ Mean blast (20 blasts)	Log2FC from DESeq2 analysis
		BB24	BB96	BB15	BB25	BBB
cdhitest_out_119629	pg1 homology to homo sapiens_AND_pG1 protein, partial [Listeria grayi]	-1.547085	0	0	0	0
Bre_Locus_16833_Transcript_1/1_Confidence_0.000_Length_534	PREDICTED: uncharacterized protein LOC101861012_AND_PREDICTED: uncharacterized protein LOC101861012 [Aplysia californica]	-1.352675	0	0	0	0
BB_Locus_60328_Transcript_1/1_Confidence_0.000_Length_313	perlucin 6_AND_C-type lectin domain family 4 member F [Crassostrea gigas]	-2.052949	0	0	0	0
BR_Locus_75521_Transcript_1/1_Confidence_0.000_Length_297	fibrinogen and fibronectin_AND_Tenascin [Crassostrea gigas]	-1.280066	0	0	0	0
BB_Locus_22146_Transcript_1/1_Confidence_0.000_Length_768	PREDICTED: uncharacterized protein LOC101846445_AND_PREDICTED: uncharacterized protein LOC101846445 [Aplysia californica]	-1.808365	0	0	0	0
BB_Locus_36328_Transcript_5/9_Confidence_0.250_Length_1191	papi i_AND_PAPI I [Pacifastacus leniusculus]	-1.842737	0	0	0	0
cdhitest_out_29386	cell wall-associated partial_AND_conserved hypothetical protein, partial [Streptomyces filamentosus]	-1.667829	0	0	0	0
BB_Locus_26578_Transcript_1/1_Confidence_0.000_Length_962	protein fam73a_AND_PREDICTED: titin-like [Aplysia californica]	-1.234509	0	0	0	0
BBVBR_Locus_155_Transcript_1/1_Confidence_0.000_Length_1242	protein btg4_AND_PREDICTED: la-related protein CG11505-like isoform X1 [Aplysia californica]	-1.611103	0	0	0	0
BB_Locus_3658_Transcript_1/2_Confidence_0.333_Length_279	protein_AND_PREDICTED: uncharacterized protein LOC101856576 [Aplysia californica]	-1.202148	0	0	0	0
Bre_Locus_21883_Transcript_1/1_Confidence_0.000_Length_447	PREDICTED: uncharacterized protein LOC101845861_AND_PREDICTED: uncharacterized protein LOC101845861 [Aplysia californica]	-1.258374	0	0	0	0
BR_Locus_49220_Transcript_1/1_Confidence_0.000_Length_316	copper zinc superoxide dismutase_AND_putative cytoplasmic copper/zinc superoxide dismutase [Acanthocheilonema viteae]	-1.417949	0	0	0	0
BR_Locus_58635_Transcript_1/1_Confidence_0.973_Length_290	cell wall-associated partial_AND_hypothetical protein, partial [Selenomonas flueggei]	-1.538456	0	0	0	0
Bre_Locus_39689_Transcript_1/1_Confidence_0.000_Length_346	immunoglobulin i-set domain protein_AND_Titin [Crassostrea gigas]	-1.447986	0	0	0	0
cdhitest_out_159612	endothelin-converting enzyme 1_AND_Endothelin-converting enzyme 1 [Acromyrmex echinatior]	-1.278182	0	0	0	0
BR_Locus_129998_Transcript_1/1_Confidence_1.000_Length_238	cell wall-associated hydrolase_AND_hypothetical protein, partial [Vibrio cholerae]	-1.424466	0	0	0	0
BBVBR_Locus_91_Transcript_121/196_Confidence_0.042_Length_786	serine arginine repetitive matrix protein 1- partial_AND_conserved hypothetical protein [Trichinella spiralis]	-2.408053	0	0	0	0
BB_Locus_16_Transcript_257/300_Confidence_0.009_Length_680	PREDICTED: uncharacterized protein LOC101444772, partial_AND_PREDICTED: uncharacterized protein LOC101444772, partial [Dasypus novemcinctus]	-2.146179	0	0	0	0
BBVBR_Locus_1125_Transcript_2/3_Confidence_0.833_Length_669	type 2 cystatin_AND_PREDICTED: cystatin-like [Aplysia californica]	-1.373302	0	0	0	0
cdhitest_out_154440	transmembrane protein_AND_hypothetical protein [Bacillus cereus]	-1.368056	0	0	0	0
BB_Locus_3587_Transcript_1/1_Confidence_0.000_Length_592	protein_AND_predicted protein [Nematostella vectensis]	-1.24643	0	0	0	0
BB_Locus_2788_Transcript_1/1_Confidence_0.000_Length_837	selectin partial_AND_selectin 1, partial [Biomphalaria glabrata]	-1.304416	0	0	0	0
BBVBR_Locus_43723_Transcript_7/9_Confidence_0.483_Length_320	23s ribosomal rna_AND_conserved hypothetical protein, partial [Streptomyces pristinaespiralis]	-1.422413	0	0	0	0
Bre_Locus_5368_Transcript_11/12_Confidence_0.250_Length_257	endothelin-converting enzyme 2-like_AND_PREDICTED: endothelin-converting enzyme 2-like [Aplysia californica]	-1.447904	0	0	0	0
BBVBR_Locus_14_Transcript_6/159_Confidence_0.011_Length_380	translation initiation factor if-2-like_AND_PREDICTED: translation initiation factor IF-2-like [Dasypus novemcinctus]	-2.359036	0	0	0	0
Bre_Locus_535_Transcript_1/1_Confidence_0.000_Length_259	carbonic anhydrase 2-like_AND_PREDICTED: carbonic anhydrase 2-like [Aplysia californica]	-1.479113	0	0	0	0
BR_Locus_8615_Transcript_5/6_Confidence_0.571_Length_727	probable protein_AND_hypothetical protein LOTGIDRAFT_236400 [Lottia gigantea]	-1.194701	0	0	0	0
Bre_Locus_8530_Transcript_11/14_Confidence_0.677_Length_1173	fibrinogen-related protein_AND_fibrinogen-related molecule [Biomphalaria glabrata]	-1.496594	0	0	0	0
BR_Locus_8615_Transcript_6/6_Confidence_0.143_Length_760	probable protein_AND_hypothetical protein LOTGIDRAFT_236400 [Lottia gigantea]	-1.19992	0	0	0	0
cdhitest_out_245084	glycoside hydrolase_AND_PREDICTED: uncharacterized protein LOC101850592 [Aplysia californica]	-1.181099	0	0	0	0
BR_Locus_100586_Transcript_1/8_Confidence_0.746_Length_404	cell wall-associated hydrolase_AND_hypothetical protein HFELIS_16070 [Helicobacter felis ATCC 49179]	-2.194284	0	0	0	0
cdhitest_out_87941	PREDICTED: uncharacterized protein LOC101852625_AND_PREDICTED: uncharacterized protein LOC101852625 [Aplysia californica]	-1.503659	0	0	0	0
BV_Locus_80342_Transcript_2/2_Confidence_0.500_Length_538	brain tumor protein_AND_PREDICTED: brain tumor protein-like isoform X1 [Aplysia californica]	-1.543851	0	0	0	0
BBVBR_Locus_110998_Transcript_2/2_Confidence_0.500_Length_333	hemogen- partial_AND_PREDICTED: mucin-2-like [Ficedula albicollis]	-1.528514	0	0	0	0
BBVBR_Locus_4296_Transcript_7/8_Confidence_0.410_Length_1023	gram positive anchor_AND_hypothetical protein, partial [Streptococcus mitis]	-1.171151	0	0	0	0
BR_Locus_2024_Transcript_2/4_Confidence_0.667_Length_509	t-kininogen 1- partial_AND_PREDICTED: cystatin-like [Aplysia californica]	-1.41312	0	0	0	0
BV_Locus_140349_Transcript_1/2_Confidence_1.000_Length_294	23s ribosomal rna_AND_hypothetical protein HFELIS_16070 [Helicobacter felis ATCC 49179]	-2.229836	0	0	0	0
BR_Locus_128337_Transcript_1/1_Confidence_0.000_Length_218	fatty acid synthase-like_AND_hypothetical protein BRAFLDRAFT_80856 [Branchiostoma floridae]	-1.306372	0	0	0	0
Bre_Locus_10036_Transcript_4/5_Confidence_0.625_Length_1214	ferric-chelate reductase 1 precursor_AND_PREDICTED: putative ferric-chelate reductase 1-like [Alligator mississippiensis]	-1.155373	0	0	0	0
BB_Locus_18224_Transcript_1/1_Confidence_0.000_Length_450	fibrinogen-related protein_AND_FREP3 FBG variant 10 [Biomphalaria glabrata]	-1.282034	0	0	0	0
BB_Locus_86_Transcript_188/220_Confidence_0.012_Length_332	serine arginine repetitive matrix protein 1- partial_AND_prohibitin [Hymenolepis microstoma]	-2.209441	0	0	0	0
BBVBR_Locus_14_Transcript_17/159_Confidence_0.034_Length_419	senescence-associated protein_AND_putative senescence-associated protein [Pisum sativum]	-2.040744	0	0	0	0
BB_Locus_3005_Transcript_1/1_Confidence_0.000_Length_366	multidrug resistance-associated protein 1-like_AND_PREDICTED: multidrug resistance-associated protein 1-like [Aplysia californica]	-1.345155	0	0	0	0
BB_Locus_18216_Transcript_1/1_Confidence_0.000_Length_317	tyramine beta-hydroxylase- partial_AND_PREDICTED: tyramine beta-hydroxylase-like, partial [Aplysia californica]	-1.176454	0	0	0	0
Bre_Locus_46_Transcript_3/4_Confidence_0.750_Length_522	type 2 cystatin_AND_PREDICTED: cystatin-like [Aplysia californica]	-1.515932	0	0	0	0
Bre_Locus_186_Transcript_2/3_Confidence_0.167_Length_771	PREDICTED: uncharacterized protein LOC101862165_AND_PREDICTED: uncharacterized protein LOC101862165 [Aplysia californica]	-1.690571	0	0	0	0
BV_Locus_136323_Transcript_1/1_Confidence_0.000_Length_224	zinc finger protein rotund_AND_Zinc finger protein rotund [Crassostrea gigas]	-1.346857	0	0	0	0
cdhitest_out_82112	tyramine beta-hydroxylase- partial_AND_PREDICTED: tyramine beta-hydroxylase-like, partial [Aplysia californica]	-1.34292	0	0	0	0
BR_Locus_73947_Transcript_1/1_Confidence_0.000_Length_349	thioester-containing protein_AND_thioester-containing protein [Euphaedusa tau]	-1.318691	0	0	0	0
Bre_Locus_540_Transcript_1/3_Confidence_0.250_Length_571	endo-beta- -glucanase_AND_PREDICTED: uncharacterized protein LOC101848858 [Aplysia californica]	-1.120931	0	0	0	0
BR_Locus_8_Transcript_74/392_Confidence_0.024_Length_1518	senescence-associated protein_AND_senescence-associated protein [Mytilus edulis]	-2.323482	0	0	0	0
BR_Locus_87219_Transcript_1/1_Confidence_0.333_Length_383	von willebrand factor type egf and pentraxin domain-containing protein 1_AND_PREDICTED: uncharacterized protein LOC101854936 [Aplysia californica]	-1.482967	0	0	0	0
BB_Locus_36328_Transcript_3/9_Confidence_0.312_Length_838	_AND_---NA---	-1.416423	0	0	0	0
BV_Locus_987_Transcript_1/1_Confidence_0.000_Length_351	digestive cysteine protease intestain_AND_CATLL_PHACERecName: Full=Cathepsin L-like proteinase; Flags: Precursor	-1.450999	0	0	0	0
BBVBR_Locus_59_Transcript_84/181_Confidence_0.038_Length_1327	cytochrome p450 liketbp_AND_hypothetical protein MTR_5g051050, partial [Medicago truncatula]	-1.661558	0	0	0	0
BV_Locus_1898_Transcript_2/5_Confidence_0.429_Length_1261	ferric-chelate reductase 1 precursor_AND_PREDICTED: putative ferric-chelate reductase 1-like [Alligator mississippiensis]	-1.155132	0	0	0	0
Bre_Locus_57907_Transcript_1/1_Confidence_0.000_Length_260	plasma serine protease inhibitor_AND_PREDICTED: serpin B6-like [Aplysia californica]	-2.004215	0	0	0	0
BV_Locus_4_Transcript_51/632_Confidence_0.003_Length_338	transcript antisense to ribosomal rna protein_AND_hypothetical protein CAPTEDRAFT_151631, partial [Capitella teleta]	-2.25429	0	0	0	0
cdhitest_out_145620	a44803pg1 protein - human_AND_hypothetical protein [uncultured bacterium 122006-I05]	-2.072057	0	0	0	0
BBVBR_Locus_4742_Transcript_1/1_Confidence_0.000_Length_647	fibrinogen c domain-containing protein 1-a-like_AND_PREDICTED: uncharacterized protein LOC101850116 [Aplysia californica]	-1.140332	0	0	0	0
cdhitest_out_65392	glycine-rich protein_AND_PREDICTED: LOW QUALITY PROTEIN: N-acetylgalactosamine-6-sulfatase [Pan troglodytes]	-1.33278	0	0	0	0
BBVBR_Locus_171197_Transcript_1/1_Confidence_1.000_Length_277	serine arginine repetitive matrix protein 1- partial_AND_PREDICTED: serine/arginine repetitive matrix protein 1-like, partial [Dasypus novemcinctus]	-2.332092	0	0	0	0
cdhitest_out_18121	senescence-associated protein_AND_hypothetical protein [Arabidopsis thaliana]	-1.668305	0	0	0	0
BBVBR_Locus_16574_Transcript_8/9_Confidence_0.383_Length_380	cell wall-associated hydrolase_AND_conserved hypothetical protein [Magnetospirillum gryphiswaldense MSR-1]	-1.303262	0	0	0	0
cdhitest_out_279869	cell wall-associated hydrolase_AND_hydrolase [Candidatus Nitrosopumilus salaria]	-1.585718	0	0	0	0
BR_Locus_46927_Transcript_1/1_Confidence_0.000_Length_794	b-cell lymphoma_AND_PREDICTED: B-cell lymphoma/leukemia 11B-like [Aplysia californica]	-2.118218	0	0	0	0
BV_Locus_4_Transcript_600/632_Confidence_0.009_Length_1132	alpha-l1 nicotinic acetyl choline receptor_AND_PREDICTED: basic proline-rich protein-like [Sus scrofa]	-2.04049	0	0	0	0
Bre_Locus_27670_Transcript_3/9_Confidence_0.429_Length_687	fibrinogen c domain-containing protein 1-a-like_AND_PREDICTED: tenascin-R-like [Aplysia californica]	-1.540472	0	0	0	0
cdhitest_out_8036	cell wall-associated hydrolase_AND_hypothetical protein [Halomonas titanicae]	-1.815613	0	0	0	0
BV_Locus_10883_Transcript_1/5_Confidence_0.400_Length_899	papi i_AND_PAPI I [Pacifastacus leniusculus]	-1.949456	0	0	0	0
Bre_Locus_46818_Transcript_1/4_Confidence_0.667_Length_720	c-type lectin domain family 4 member f-like_AND_PREDICTED: perlucin-like [Aplysia californica]	-1.66539	0	0	0	0
Bre_Locus_22954_Transcript_5/6_Confidence_0.250_Length_704	n-acetylneuraminate lyase_AND_PREDICTED: N-acetylneuraminate lyase-like [Aplysia californica]	-1.226149	0	0	0	0
BBVBR_Locus_171199_Transcript_1/1_Confidence_1.000_Length_476	zgc:158463 protein_AND_hypothetical protein TcasGA2_TC011501 [Tribolium castaneum]	-2.285365	0	0	0	0
BBVBR_Locus_91_Transcript_33/196_Confidence_0.045_Length_967	rrna intron-encoded homing endonuclease_AND_PREDICTED: uncharacterized protein LOC100810244 [Glycine max]	-2.269972	0	0	0	0
BB_Locus_55681_Transcript_2/3_Confidence_0.667_Length_806	angiotensin-converting enzyme-like_AND_hypothetical protein LOTGIDRAFT_118685, partial [Lottia gigantea]	-1.415508	0	0	0	0
BB_Locus_614_Transcript_3/3_Confidence_0.000_Length_993	endo-beta- -glucanase_AND_PREDICTED: uncharacterized protein LOC101848858 [Aplysia californica]	-1.122332	0	0	0	0
BV_Locus_145113_Transcript_1/1_Confidence_1.000_Length_248	cytochrome p450 liketbp_AND_hypothetical protein DAPPUDRAFT_126039 [Daphnia pulex]	-2.365096	0	0	0	0
cdhitest_out_77992	fibrinogen-related molecule_AND_fibrinogen-related molecule [Biomphalaria glabrata]	-1.170854	0	0	0	0
BBVBR_Locus_91_Transcript_134/196_Confidence_0.059_Length_1458	rrna intron-encoded homing endonuclease_AND_CDH1-D [Gallus gallus]	-2.376992	0	0	0	0
BV_Locus_15837_Transcript_1/1_Confidence_0.000_Length_608	b-cell lymphoma leukemia 11b-like_AND_PREDICTED: B-cell lymphoma/leukemia 11B-like [Aplysia californica]	-1.885234	0	0	0	0
BR_Locus_13221_Transcript_1/1_Confidence_0.000_Length_821	PREDICTED: uncharacterized protein LOC101861012_AND_PREDICTED: uncharacterized protein LOC101861012 [Aplysia californica]	-1.538217	0	0	0	0
Bre_Locus_32268_Transcript_1/1_Confidence_0.000_Length_259	aminopeptidase n_AND_hypothetical protein LOTGIDRAFT_238559 [Lottia gigantea]	-2.019811	0	0	0	0
Bre_Locus_8271_Transcript_47/77_Confidence_0.130_Length_326	cell wall-associated hydrolase_AND_hypothetical protein RSPPHO_03245, partial [Rhodospirillum photometricum DSM 122]	-1.69473	0	0	0	0
cdhitest_out_223856	hypothetical protein CGI_10027287_AND_hypothetical protein CGI_10027287 [Crassostrea gigas]	-1.460622	0	0	0	0
cdhitest_out_48036	extracellular matrix protein fras1-like_AND_PREDICTED: extracellular matrix protein FRAS1-like [Xiphophorus maculatus]	-1.208123	0	0	0	0
BR_Locus_131224_Transcript_1/1_Confidence_1.000_Length_360	cell wall-associated hydrolase_AND_cell wall-associated hydrolase [Burkholderia multivorans ATCC 17616]	-1.329267	0	0	0	0
BV_Locus_21271_Transcript_3/5_Confidence_0.667_Length_622	mpi3_lymst ame: full=molluscan insulin-related peptide 3 ame: full=mip iii contains: ame: full=molluscan insulin-related peptide 3 b chain contains: ame: full=molluscan insulin-related peptide 3 a chain flags: precursor_AND_MPI3_LYMSTRecName: Full=Molluscan insulin-related peptide 3; AltName: Full=MIP III; Contains: RecName: Full=Molluscan insulin-related peptide 3 B chain; Contains: RecName: Ful…	-1.385428	0	0	0	0
BB_Locus_17206_Transcript_1/1_Confidence_0.167_Length_604	cellulase_AND_PREDICTED: endoglucanase-like isoform X1 [Aplysia californica]	-1.188626	0	0	0	0
cdhitest_out_225629	fibrinogen c domain-containing protein 1-a-like_AND_PREDICTED: tenascin-R-like [Aplysia californica]	-1.258502	0	0	0	0
cdhitest_out_224088	PREDICTED: uncharacterized protein LOC101846445_AND_PREDICTED: uncharacterized protein LOC101846445 [Aplysia californica]	-1.287551	0	0	0	0
Bre_Locus_95994_Transcript_1/3_Confidence_1.000_Length_198	lipoprotein_AND_hydrolase [Selenomonas sp. oral taxon 149]	-1.620602	0	0	0	0
BR_Locus_4055_Transcript_5/5_Confidence_0.333_Length_586	neuropeptide y_AND_neuropeptide Y prepropeptide [Biomphalaria glabrata]	-1.35601	0	0	0	0
BB_Locus_5088_Transcript_3/10_Confidence_0.250_Length_1770	endoglucanase-like isoform x1_AND_PREDICTED: endoglucanase-like isoform X1 [Aplysia californica]	-1.218669	0	0	0	0
BBVBR_Locus_8831_Transcript_2/4_Confidence_0.333_Length_442	cathepsin l-like_AND_cathepsin L3 [Sinonovacula constricta]	-1.42198	0	0	0	0
BBVBR_Locus_59_Transcript_147/181_Confidence_0.011_Length_448	transcript antisense to ribosomal rna protein_AND_hypothetical protein CAPTEDRAFT_151631, partial [Capitella teleta]	-2.352355	0	0	0	0
Bre_Locus_15477_Transcript_1/2_Confidence_0.667_Length_1420	endoglucanase-like isoform x1_AND_PREDICTED: endoglucanase-like isoform X1 [Aplysia californica]	-1.158668	0	0	0	0
BV_Locus_433_Transcript_3/3_Confidence_0.000_Length_1139	endoglucanase-like isoform x1_AND_PREDICTED: endoglucanase-like isoform X1 [Aplysia californica]	-1.173921	0	0	0	0
BB_Locus_28_Transcript_4/9_Confidence_0.378_Length_213	senescence-associated protein_AND_putative senescence-associated protein [Cupressus sempervirens]	-2.079771	0	0	0	0
Bre_Locus_59_Transcript_12/53_Confidence_0.121_Length_503	ac1147-like protein_AND_PREDICTED: uncharacterized protein LOC100865369 isoform 1 [Apis florea]	-2.443803	0	0	0	0
Bre_Locus_8271_Transcript_55/77_Confidence_0.062_Length_347	glycosyl transferase (glycosyl transferase family 2)_AND_Putative uncharacterized protein, partial [Rhodospirillum photometricum DSM 122]	-1.87919	0	0	0	0
Bre_Locus_5368_Transcript_7/12_Confidence_0.625_Length_642	endothelin-converting enzyme 1_AND_hypothetical protein LOTGIDRAFT_223145 [Lottia gigantea]	-1.320803	0	0	0	0
Bre_Locus_17472_Transcript_1/2_Confidence_0.333_Length_511	aminopeptidase n_AND_PREDICTED: aminopeptidase N-like [Aplysia californica]	-1.135641	0	0	0	0
BV_Locus_109342_Transcript_1/1_Confidence_0.000_Length_497	cysteine proteinase precursor_AND_PREDICTED: cysteine proteinase RD19a-like [Aplysia californica]	-1.384716	0	0	0	0
BB_Locus_187892_Transcript_1/1_Confidence_0.000_Length_218	collagen adhesion protein_AND_predicted protein [Nematostella vectensis]	-1.533508	0	0	0	0
cdhitest_out_279828	cell wall-associated hydrolase_AND_cell wall-associated hydrolase [Burkholderia multivorans ATCC 17616]	-1.610409	0	0	0	0
BBVBR_Locus_169854_Transcript_1/2_Confidence_1.000_Length_224	probable protein_AND_hypothetical protein EGK_16550, partial [Macaca mulatta]	-1.77966	0	0	0	0
BR_Locus_7733_Transcript_1/1_Confidence_0.000_Length_242	dbh-like monooxygenase protein 2-like_AND_PREDICTED: tyramine beta-hydroxylase-like, partial [Aplysia californica]	-1.175314	0	0	0	0
BV_Locus_4_Transcript_605/632_Confidence_0.008_Length_841	rrna promoter binding protein_AND_predicted protein [Nematostella vectensis]	-2.302502	0	0	0	0
Bre_Locus_39233_Transcript_1/1_Confidence_0.000_Length_1215	low quality protein: titin-like_AND_Titin [Crassostrea gigas]	-1.155916	0	0	0	0
BV_Locus_4_Transcript_308/632_Confidence_0.007_Length_741	tpa: ac1147-like_AND_PREDICTED: uncharacterized protein LOC100808633 [Glycine max]	-2.198235	0	0	0	0
BBVBR_Locus_91_Transcript_187/196_Confidence_0.021_Length_571	ac1147-like protein_AND_Ac1147-like protein [Coptotermes formosanus]	-2.192964	0	0	0	0
BV_Locus_129533_Transcript_1/1_Confidence_0.000_Length_290	fibrinogen-related molecule_AND_fibrinogen-related molecule [Biomphalaria glabrata]	-1.272919	0	0	0	0
cdhitest_out_86779	protein_AND_biomphalysin [Biomphalaria glabrata]	-1.742925	0	0	0	0
BR_Locus_96274_Transcript_2/2_Confidence_0.000_Length_640	arf-gap with sh3 ank repeat and ph domain-containing protein 1-like_AND_hypothetical protein LOTGIDRAFT_179801 [Lottia gigantea]	-1.458743	0	0	0	0
BV_Locus_64137_Transcript_8/9_Confidence_0.500_Length_357	fibrinogen c domain-containing protein 1-a-like_AND_PREDICTED: tenascin-R-like [Aplysia californica]	-1.426384	0	0	0	0
Bre_Locus_26434_Transcript_1/1_Confidence_0.000_Length_201	carbonic anhydrase 9_AND_carbonic anhydrase [Heterololigo bleekeri]	-1.498422	0	0	0	0
BB_Locus_3322_Transcript_2/2_Confidence_0.000_Length_532	type 2 cystatin_AND_PREDICTED: cystatin-like [Aplysia californica]	-1.405918	0	0	0	0
BB_Locus_85416_Transcript_1/1_Confidence_0.000_Length_250	Titin_AND_Titin [Crassostrea gigas]	-1.333443	0	0	0	0
BV_Locus_34574_Transcript_2/4_Confidence_0.600_Length_923	angiotensin-converting enzyme_AND_hypothetical protein LOTGIDRAFT_118685, partial [Lottia gigantea]	-1.242872	0	0	0	0
BBVBR_Locus_115_Transcript_3/6_Confidence_0.731_Length_1143	fibrinogen-related protein_AND_fibrinogen-related molecule [Biomphalaria glabrata]	-1.525599	0	0	0	0
BV_Locus_149627_Transcript_1/1_Confidence_1.000_Length_422	glycosyl transferase (glycosyl transferase family 2)_AND_hypothetical protein Csp_D29540 [Curvibacter putative symbiont of Hydra magnipapillata]	-1.648902	0	0	0	0
BB_Locus_2325_Transcript_1/3_Confidence_0.500_Length_860	PREDICTED: uncharacterized protein LOC101862165_AND_PREDICTED: uncharacterized protein LOC101862165 [Aplysia californica]	-1.772532	0	0	0	0
BBVBR_Locus_59_Transcript_19/181_Confidence_0.015_Length_288	atp synthase subunit beta_AND_hypothetical protein SORBIDRAFT_1292s002010 [Sorghum bicolor]	-1.710653	0	0	0	0
Bre_Locus_33130_Transcript_1/1_Confidence_0.000_Length_408	isoform f_AND_PREDICTED: mucin-19-like [Musca domestica]	-1.239148	0	0	0	0
Bre_Locus_8271_Transcript_19/77_Confidence_0.102_Length_464	glycosyl transferase (glycosyl transferase family 2)_AND_hypothetical protein RSPPHO_03245, partial [Rhodospirillum photometricum DSM 122]	-1.509715	0	0	0	0
BR_Locus_11520_Transcript_1/1_Confidence_0.000_Length_861	PREDICTED: mucin-19-like_AND_PREDICTED: mucin-19-like [Aplysia californica]	-1.293475	0	0	0	0
BB_Locus_84173_Transcript_3/3_Confidence_0.333_Length_693	b-cell lymphoma leukemia 11b-like_AND_PREDICTED: B-cell lymphoma/leukemia 11B-like [Aplysia californica]	-1.495324	0	0	0	0
BB_Locus_186176_Transcript_1/2_Confidence_1.000_Length_465	cell wall-associated hydrolase_AND_Uncharacterized protein TC_0114 [Curvibacter putative symbiont of Hydra magnipapillata]	-1.89616	0	0	0	0
Bre_Locus_4008_Transcript_40/100_Confidence_0.060_Length_384	pg1 homology to homo sapiens_AND_pG1 protein, partial [Listeria grayi]	-2.067025	0	0	0	0
cdhitest_out_226523	cell wall-associated hydrolase family protein_AND_conserved hypothetical protein [Hahella chejuensis KCTC 2396]	-2.082305	0	0	0	0
cdhitest_out_41883	keratinocytes proline-rich protein_AND_keratinocytes proline-rich protein-like protein [Camelus ferus]	-1.524247	0	0	0	0
BBVBR_Locus_167509_Transcript_1/2_Confidence_0.333_Length_379	isoform h_AND_Titin [Crassostrea gigas]	-1.355488	0	0	0	0
BB_Locus_16_Transcript_35/300_Confidence_0.003_Length_344	translation initiation factor if-2-like_AND_PREDICTED: translation initiation factor IF-2-like [Dasypus novemcinctus]	-2.347222	0	0	0	0
cdhitest_out_135037	abc-type uncharacterized transport system involved in gliding auxiliary component_AND_PREDICTED: mucin-2-like [Ficedula albicollis]	-1.437836	0	0	0	0
BB_Locus_26_Transcript_3/5_Confidence_0.633_Length_252	senescence-associated protein_AND_putative senescence-associated protein [Pisum sativum]	-1.986696	0	0	0	0
BB_Locus_33453_Transcript_1/1_Confidence_0.000_Length_353	aminopeptidase n-like_AND_Aminopeptidase N [Crassostrea gigas]	-2.069785	0	0	0	0
cdhitest_out_90736	endothelin-converting enzyme 1_AND_hypothetical protein CAPTEDRAFT_161607 [Capitella teleta]	-1.274584	0	0	0	0
BB_Locus_7133_Transcript_1/5_Confidence_0.200_Length_276	hemagglutinin amebocyte aggregation factor-like_AND_dermatopontin 3 [Biomphalaria glabrata]	-1.329876	0	0	0	0
BBVBR_Locus_36400_Transcript_2/5_Confidence_0.286_Length_353	galactocerebrosidase-like isoform x2_AND_PREDICTED: galactocerebrosidase-like isoform X2 [Aplysia californica]	-1.380772	0	0	0	0
cdhitest_out_122170	cell wall-associated hydrolase_AND_hypothetical protein [Halomonas titanicae]	-1.397397	0	0	0	0
BR_Locus_129983_Transcript_1/1_Confidence_1.000_Length_408	cell wall-associated hydrolase_AND_cell wall-associated hydrolase [Burkholderia multivorans ATCC 17616]	-1.656322	0	0	0	0
Bre_Locus_329_Transcript_6/9_Confidence_0.286_Length_410	serpin b6-like_AND_PREDICTED: serpin B6-like [Aplysia californica]	-1.192788	0	0	0	0
BBVBR_Locus_65304_Transcript_1/2_Confidence_0.667_Length_585	PREDICTED: uncharacterized protein LOC101859919_AND_PREDICTED: uncharacterized protein LOC101859919 [Aplysia californica]	-1.326835	0	0	0	0
BV_Locus_149618_Transcript_1/1_Confidence_1.000_Length_449	cell wall-associated hydrolase_AND_cell wall-associated hydrolase [Burkholderia multivorans ATCC 17616]	-1.633801	0	0	0	0
BBVBR_Locus_584_Transcript_7/9_Confidence_0.667_Length_677	isoform a_AND_type 2 cystatin [Biomphalaria glabrata]	-1.192542	0	0	0	0
cdhitest_out_38095	angiotensin-converting enzyme_AND_hypothetical protein LOTGIDRAFT_161404 [Lottia gigantea]	-1.416424	0	0	0	0
BB_Locus_37577_Transcript_1/1_Confidence_0.000_Length_514	immunoglobulin i-set domain containing protein_AND_Titin [Crassostrea gigas]	-1.305309	0	0	0	0
BB_Locus_18288_Transcript_2/3_Confidence_0.333_Length_991	cytochrome p450 4v2-like_AND_PREDICTED: cytochrome P450 4V2-like [Aplysia californica]	-1.28737	0	0	0	0
BV_Locus_21271_Transcript_4/5_Confidence_0.333_Length_717	mpi3_lymst ame: full=molluscan insulin-related peptide 3 ame: full=mip iii contains: ame: full=molluscan insulin-related peptide 3 b chain contains: ame: full=molluscan insulin-related peptide 3 a chain flags: precursor_AND_MPI3_LYMSTRecName: Full=Molluscan insulin-related peptide 3; AltName: Full=MIP III; Contains: RecName: Full=Molluscan insulin-related peptide 3 B chain; Contains: RecName: Ful…	-1.409674	0	0	0	0
Bre_Locus_7202_Transcript_1/4_Confidence_0.400_Length_230	cellulase_AND_PREDICTED: endoglucanase 20-like [Aplysia californica]	-1.135027	0	0	0	0
BB_Locus_86_Transcript_142/220_Confidence_0.007_Length_497	rrna intron-encoded homing endonuclease_AND_hypothetical protein OXYTRI_13058 [Oxytricha trifallax]	-1.473271	0	0	0	0
BV_Locus_4_Transcript_155/632_Confidence_0.005_Length_204	protein_AND_unnamed protein product [Chondrus crispus]	-2.484456	0	0	0	0
BBVBR_Locus_60819_Transcript_4/5_Confidence_0.667_Length_1479	homeobox protein cut_AND_Protein CASP [Crassostrea gigas]	-1.382423	0	0	0	0
BR_Locus_137286_Transcript_1/1_Confidence_1.000_Length_211	protein_AND_hypothetical protein PHYSODRAFT_388425 [Phytophthora sojae]	-1.324124	0	0	0	0
BV_Locus_149619_Transcript_1/1_Confidence_1.000_Length_524	cell wall-associated hydrolase_AND_conserved hypothetical protein [uncultured beta proteobacterium CBNPD1 BAC clone 578]	-2.193583	0	0	0	0
Bre_Locus_97243_Transcript_1/1_Confidence_0.600_Length_258	cell wall-associated hydrolase_AND_hypothetical protein [Rickettsia prowazekii]	-1.571573	0	0	0	0
cdhitest_out_3671	cell wall-associated hydrolase_AND_hypothetical protein [Propionibacterium acnes]	-1.821531	0	0	0	0
cdhitest_out_235072	atp synthase subunit beta_AND_hypothetical protein [Phaseolus vulgaris]	-1.652026	0	0	0	0
BBVBR_Locus_584_Transcript_6/9_Confidence_0.800_Length_710	isoform a_AND_type 2 cystatin [Biomphalaria glabrata]	-1.156254	0	0	0	0
cdhitest_out_249567	cell wall-associated hydrolase_AND_hydrolase [Vibrio campbellii]	-1.553024	0	0	0	0
BV_Locus_21586_Transcript_2/2_Confidence_0.000_Length_627	c-type lectin domain family 10 member a_AND_PREDICTED: C-type lectin domain family 10 member A [Otolemur garnettii]	-1.419111	0	0	0	0
BB_Locus_2182_Transcript_11/21_Confidence_0.252_Length_1401	williams-beuren syndrome chromosomal region 27_AND_PREDICTED: uncharacterized protein LOC101845338 [Aplysia californica]	0	-1.409341	0	0	0
Bre_Locus_7820_Transcript_7/10_Confidence_0.357_Length_1373	williams-beuren syndrome chromosomal region 27_AND_PREDICTED: uncharacterized protein LOC101845338 [Aplysia californica]	0	-1.338202	0	0	0
BBVBR_Locus_25739_Transcript_3/3_Confidence_0.000_Length_1110	PREDICTED: uncharacterized protein LOC101861153, partial_AND_PREDICTED: uncharacterized protein LOC101861153, partial [Aplysia californica]	0	-1.569657	0	0	0
BR_Locus_64390_Transcript_1/1_Confidence_0.000_Length_324	secreted protein_AND_hypothetical protein BRAFLDRAFT_75518 [Branchiostoma floridae]	0	0	-1.180741	0	0
cdhitest_out_39490	predicted protein_AND_predicted protein [Nematostella vectensis]	0	0	-1.141268	0	0
BB_Locus_7660_Transcript_4/5_Confidence_0.545_Length_792	ferritin_AND_FRIS_LYMSTRecName: Full=Soma ferritin	0	0	-1.105231	0	0
BBVBR_Locus_27054_Transcript_6/11_Confidence_0.533_Length_726	multiple epidermal growth factor-like domains 10_AND_Multiple epidermal growth factor-like domains 6, partial [Crassostrea gigas]	0	0	-1.1952	0	0
BV_Locus_54724_Transcript_1/1_Confidence_0.000_Length_456	multidrug resistance protein 1-like_AND_PREDICTED: multidrug resistance protein 1A-like [Aplysia californica]	0	0	-1.186086	0	0
cdhitest_out_92007	multiple epidermal growth factor-like domains 10_AND_Multiple epidermal growth factor-like domains 10 [Crassostrea gigas]	0	0	-1.120119	0	0
BB_Locus_14638_Transcript_3/7_Confidence_0.417_Length_555	mpi3_lymst ame: full=molluscan insulin-related peptide 3 ame: full=mip iii contains: ame: full=molluscan insulin-related peptide 3 b chain contains: ame: full=molluscan insulin-related peptide 3 a chain flags: precursor_AND_MPI3_LYMSTRecName: Full=Molluscan insulin-related peptide 3; AltName: Full=MIP III; Contains: RecName: Full=Molluscan insulin-related peptide 3 B chain; Contains: RecName: Ful…	0	0	-1.187412	0	0
BV_Locus_1977_Transcript_5/5_Confidence_0.333_Length_768	coagulation factor x-like_AND_PREDICTED: coagulation factor X-like [Aplysia californica]	0	0	-1.063256	0	0
BV_Locus_27056_Transcript_1/1_Confidence_0.000_Length_724	oxidative stress-induced growth inhibitor 1_AND_PREDICTED: oxidative stress-induced growth inhibitor 2-like isoform X1 [Aplysia californica]	0	0	0	-1.374123	0
Bre_Locus_1189_Transcript_17/31_Confidence_0.216_Length_453	multiple epidermal growth factor-like domains 10_AND_Multiple epidermal growth factor-like domains 10 [Crassostrea gigas]	0	0	0	-1.434594	0
Bre_Locus_9001_Transcript_1/1_Confidence_0.000_Length_586	probable beta-d-xylosidase 7-like_AND_PREDICTED: probable beta-D-xylosidase 7-like [Aplysia californica]	0	0	0	-1.49184	0
Bre_Locus_20647_Transcript_2/11_Confidence_0.357_Length_433	protein serine threonine_AND_Multiple epidermal growth factor-like domains 10 [Crassostrea gigas]	0	0	0	-1.682121	0
BB_Locus_9263_Transcript_11/25_Confidence_0.385_Length_2167	probable beta-d-xylosidase 7-like_AND_PREDICTED: probable beta-D-xylosidase 7-like [Aplysia californica]	0	0	0	-1.27528	0
BBVBR_Locus_56186_Transcript_1/2_Confidence_0.750_Length_388	hypothetical protein NEMVEDRAFT_v1g143109_AND_hypothetical protein NEMVEDRAFT_v1g143109 [Nematostella vectensis]	0	0	0	-1.676825	0
BV_Locus_1200_Transcript_3/3_Confidence_0.000_Length_957	mitochondrial carnitine acylcarnitine carrier protein_AND_PREDICTED: mitochondrial carnitine/acylcarnitine carrier protein-like isoform X1 [Aplysia californica]	0	0	0	-1.368332	0
BB_Locus_23225_Transcript_3/3_Confidence_0.500_Length_346	beta-ig-h3 fasciclin_AND_PREDICTED: transforming growth factor-beta-induced protein ig-h3-like [Aplysia californica]	0	0	0	-2.145516	0
Bre_Locus_330_Transcript_1/40_Confidence_0.032_Length_326	haemoglobin type 2_AND_haemoglobin type 2 [Biomphalaria glabrata]	0	0	0	-1.584726	0
BR_Locus_307_Transcript_1/10_Confidence_0.105_Length_327	calcium binding protein 1_AND_calcium binding protein 1 [Biomphalaria glabrata]	0	0	0	-1.288101	0
cdhitest_out_222307	malate dehydrogenase-like_AND_PREDICTED: uncharacterized protein LOC101856578 [Aplysia californica]	0	0	0	-1.334225	0
Bre_Locus_82639_Transcript_2/2_Confidence_0.250_Length_203	endoglucanase 18-like_AND_PREDICTED: endoglucanase 18-like [Aplysia californica]	0	0	0	-1.401101	0
BB_Locus_34755_Transcript_1/1_Confidence_0.000_Length_278	multidrug resistance-associated protein 1-like_AND_hypothetical protein LOTGIDRAFT_111500, partial [Lottia gigantea]	0	0	0	-1.431145	0
cdhitest_out_228387	metallothionein family protein_AND_hypothetical protein [Trichomonas vaginalis G3]	0	0	0	-1.960911	0
BB_Locus_23541_Transcript_1/1_Confidence_0.000_Length_407	malate dehydrogenase_AND_hypothetical protein LOTGIDRAFT_223255 [Lottia gigantea]	0	0	0	-1.562436	0
BB_Locus_46230_Transcript_1/2_Confidence_0.375_Length_253	probable 3-hydroxyacyl- dehydrogenase_AND_Probable 3-hydroxyacyl-CoA dehydrogenase B0272.3 [Brugia malayi]	0	0	0	-1.201728	0
Bre_Locus_6298_Transcript_1/1_Confidence_0.000_Length_457	peroxidase-like protein_AND_PREDICTED: uncharacterized protein LOC101864574 [Aplysia californica]	0	0	0	-1.509989	0
BB_Locus_927_Transcript_9/14_Confidence_0.600_Length_990	glutathione s-transferase 3-like_AND_PREDICTED: glutathione S-transferase 3-like [Aplysia californica]	0	0	0	-1.947674	0
Bre_Locus_2812_Transcript_2/3_Confidence_0.333_Length_1207	transketolase-like protein 2_AND_PREDICTED: transketolase-like protein 2-like isoform X2 [Aplysia californica]	0	0	0	-1.166889	0
BBVBR_Locus_8484_Transcript_1/1_Confidence_0.000_Length_743	scavenger receptor class b member 1-like_AND_PREDICTED: scavenger receptor class B member 1-like [Aplysia californica]	0	0	0	-1.254405	0
Bre_Locus_3176_Transcript_1/9_Confidence_0.214_Length_828	lysine histidine transporter-like 3-like_AND_hypothetical protein CAPTEDRAFT_197482 [Capitella teleta]	0	0	0	-1.231968	0
BBVBR_Locus_6992_Transcript_1/2_Confidence_0.500_Length_360	glutathione s-transferase omega-1-like_AND_PREDICTED: glutathione S-transferase omega-1-like [Aplysia californica]	0	0	0	-2.066436	0
Bre_Locus_21558_Transcript_1/1_Confidence_0.000_Length_451	amp-dependent synthetase and ligase_AND_PREDICTED: putative peroxisomal-coenzyme A synthetase-like isoform X2 [Aplysia californica]	0	0	0	-1.66833	0
BBVBR_Locus_1301_Transcript_7/15_Confidence_0.286_Length_839	haemoglobin type 2_AND_haemoglobin type 2 [Biomphalaria glabrata]	0	0	0	-1.577505	0
BV_Locus_8076_Transcript_1/1_Confidence_0.000_Length_437	probable glutathione s-transferase 7-like_AND_sigma class glutathione-s-transferase [Haliotis discus discus]	0	0	0	-1.633495	0
Bre_Locus_7006_Transcript_3/3_Confidence_0.000_Length_1126	trifunctional enzyme subunit mitochondrial_AND_PREDICTED: trifunctional enzyme subunit alpha, mitochondrial-like [Aplysia californica]	0	0	0	-1.245994	0
BBVBR_Locus_94106_Transcript_6/8_Confidence_1.000_Length_987	signal peptidase complex catalytic subunit sec11a_AND_PREDICTED: signal peptidase complex catalytic subunit SEC11A-like [Aplysia californica]	0	0	0	-1.199324	0
BB_Locus_36347_Transcript_1/1_Confidence_0.000_Length_491	trifunctional enzyme subunit mitochondrial_AND_PREDICTED: trifunctional enzyme subunit alpha, mitochondrial-like [Aplysia californica]	0	0	0	-1.266221	0
Bre_Locus_661_Transcript_1/1_Confidence_0.000_Length_550	dolichyl-diphosphooligosaccharide--protein glycosyltransferase subunit dad1-like_AND_PREDICTED: dolichyl-diphosphooligosaccharide--protein glycosyltransferase subunit DAD1-like [Aplysia californica]	0	0	0	-1.448381	0
BB_Locus_47735_Transcript_1/2_Confidence_0.667_Length_360	very long-chain specific acyl- mitochondrial-like_AND_PREDICTED: very long-chain specific acyl-CoA dehydrogenase, mitochondrial-like [Aplysia californica]	0	0	0	-1.190574	0
BR_Locus_10991_Transcript_3/7_Confidence_0.625_Length_935	achain x-ray structure of acetylcholine binding protein_AND_acetylcholine-binding protein type 2 [Biomphalaria glabrata]	0	0	0	-1.673509	0
BB_Locus_309_Transcript_4/6_Confidence_0.429_Length_475	hydroxysteroid dehydrogenase-like protein 2_AND_hypothetical protein LOTGIDRAFT_205585 [Lottia gigantea]	0	0	0	-1.462319	0
BB_Locus_22641_Transcript_1/1_Confidence_0.000_Length_1015	fatty acid desaturase 2_AND_PREDICTED: fatty acid desaturase 1-like isoform X5 [Aplysia californica]	0	0	0	-1.206393	0
Bre_Locus_6219_Transcript_1/1_Confidence_0.000_Length_669	intracellular fatty acid binding protein_AND_PREDICTED: fatty acid-binding protein, brain-like [Aplysia californica]	0	0	0	-1.244509	0
BB_Locus_28722_Transcript_1/5_Confidence_0.429_Length_448	cholesterol 25-hydroxylase-like protein 2-like_AND_PREDICTED: cholesterol 25-hydroxylase-like protein 1, member 2-like [Aplysia californica]	0	0	0	-1.66049	0
BBVBR_Locus_32471_Transcript_1/2_Confidence_0.667_Length_910	non-specific lipid-transfer_AND_PREDICTED: non-specific lipid-transfer protein-like isoform X1 [Aplysia californica]	0	0	0	-1.224671	0
BB_Locus_18914_Transcript_1/1_Confidence_0.000_Length_801	malate dehydrogenase_AND_PREDICTED: uncharacterized protein LOC101856578 [Aplysia californica]	0	0	0	-1.260514	0
BB_Locus_96435_Transcript_1/1_Confidence_0.000_Length_493	liver carboxylesterase 2-like_AND_PREDICTED: liver carboxylesterase-like [Aplysia californica]	0	0	0	-1.468781	0
BB_Locus_19520_Transcript_2/5_Confidence_0.214_Length_526	lactase-phlorizin hydrolase-like_AND_hypothetical protein LOTGIDRAFT_174304 [Lottia gigantea]	0	0	0	-1.391232	0
BB_Locus_144_Transcript_18/30_Confidence_0.174_Length_825	calcium binding protein 2_AND_calcium binding protein 2 [Biomphalaria glabrata]	0	0	0	-1.358806	0
BR_Locus_1894_Transcript_3/10_Confidence_0.889_Length_372	sequence orphan_AND_sequence orphan [Schizosaccharomyces pombe 972h-]	0	0	0	-2.839536	0
BB_Locus_52107_Transcript_1/1_Confidence_0.917_Length_427	leukocyte elastase inhibitor_AND_PREDICTED: serpin B6-like [Aplysia californica]	0	0	0	-1.237971	0
BB_Locus_51819_Transcript_2/3_Confidence_0.333_Length_527	endoplasmic reticulum resident protein 29-like_AND_PREDICTED: endoplasmic reticulum resident protein 29-like [Aplysia californica]	0	0	0	-1.235837	0
BV_Locus_862_Transcript_1/2_Confidence_0.375_Length_1287	xylose isomerase-like_AND_PREDICTED: xylose isomerase-like [Aplysia californica]	0	0	0	-1.144315	0
cdhitest_out_104067	prostaglandin reductase 1_AND_PREDICTED: prostaglandin reductase 1-like isoform X1 [Aplysia californica]	0	0	0	-1.418517	0
BR_Locus_54991_Transcript_1/1_Confidence_0.000_Length_533	xylulose kinase isoform x1_AND_PREDICTED: xylulose kinase isoform X3 [Ficedula albicollis]	0	0	0	-1.248135	0
BV_Locus_9301_Transcript_7/20_Confidence_0.455_Length_1200	udp-glucuronosyltransferase 1-6-like_AND_PREDICTED: UDP-glucuronosyltransferase 1-2-like isoform X1 [Aplysia californica]	0	0	0	-1.49009	0
BB_Locus_9095_Transcript_15/15_Confidence_0.061_Length_1061	triosephosphate isomerase_AND_PREDICTED: triosephosphate isomerase-like [Aplysia californica]	0	0	0	-1.231242	0
BBVBR_Locus_8727_Transcript_1/1_Confidence_0.000_Length_599	aldo keto reductase_AND_PREDICTED: uncharacterized oxidoreductase At1g06690, chloroplastic-like isoform X1 [Aplysia californica]	0	0	0	-1.287448	0
BB_Locus_20863_Transcript_1/1_Confidence_0.000_Length_785	xylulose kinase_AND_PREDICTED: xylulose kinase-like [Aplysia californica]	0	0	0	-1.46993	0
BV_Locus_7105_Transcript_1/1_Confidence_0.000_Length_1631	serine racemase_AND_amino acid racemase [Aplysia californica]	0	0	0	-1.42878	0
Bre_Locus_2404_Transcript_1/3_Confidence_0.733_Length_654	acyl- -binding_AND_PREDICTED: acyl-CoA-binding protein-like [Aplysia californica]	0	0	0	-1.176186	0
BB_Locus_144_Transcript_17/30_Confidence_0.144_Length_736	calcium binding protein 2_AND_calcium binding protein 2 [Biomphalaria glabrata]	0	0	0	-1.273234	0
BR_Locus_3001_Transcript_1/1_Confidence_0.000_Length_925	enolase_AND_PREDICTED: enolase-like isoform X1 [Aplysia californica]	0	0	0	-1.216864	0
cdhitest_out_169485	endo-beta- -glucanase_AND_PREDICTED: endoglucanase-like [Aplysia californica]	0	0	0	-1.262793	0
cdhitest_out_17310	cytochrome p450 2u1-like_AND_cytochrome P450 II f2-like protein II [Biomphalaria glabrata]	0	0	0	-2.213332	0
cdhitest_out_157194	fibrinogen-related protein_AND_FREP 3.3 [Biomphalaria glabrata]	0	0	0	-1.677675	0
BB_Locus_89068_Transcript_1/1_Confidence_0.000_Length_668	tho complex subunit 6 homolog_AND_PREDICTED: THO complex subunit 6 homolog [Aplysia californica]	0	0	0	-1.444884	0
Bre_Locus_2537_Transcript_6/12_Confidence_0.412_Length_416	calcium binding protein 1_AND_calcium binding protein 1 [Biomphalaria glabrata]	0	0	0	-1.378537	0
BBVBR_Locus_47521_Transcript_1/2_Confidence_0.333_Length_650	macrophage migration inhibitory factor_AND_PREDICTED: macrophage migration inhibitory factor-like isoform X2 [Aplysia californica]	0	0	0	-1.229507	0
cdhitest_out_78130	pyridoxal kinase-like_AND_Pyridoxal kinase [Crassostrea gigas]	0	0	0	-1.353362	0
BV_Locus_4033_Transcript_3/8_Confidence_0.286_Length_722	neutral and basic amino acid transport protein rbat_AND_hypothetical protein LOTGIDRAFT_219197 [Lottia gigantea]	0	0	0	-1.726025	0
Bre_Locus_11106_Transcript_2/4_Confidence_0.400_Length_393	nadp-dependent oxidoreductase_AND_PREDICTED: prostaglandin reductase 1-like isoform X1 [Aplysia californica]	0	0	0	-2.029013	0
cdhitest_out_243164	regucalcin_AND_Regucalcin [Crassostrea gigas]	0	0	0	-1.524783	0
BR_Locus_4374_Transcript_1/2_Confidence_0.333_Length_1128	mitochondrial carnitine acylcarnitine carrier protein_AND_PREDICTED: mitochondrial carnitine/acylcarnitine carrier protein-like isoform X1 [Aplysia californica]	0	0	0	-1.638385	0
BV_Locus_28233_Transcript_1/1_Confidence_0.000_Length_400	ubiquitin-like modifier-activating enzyme 6_AND_PREDICTED: ubiquitin-like modifier-activating enzyme 6-like [Aplysia californica]	0	0	0	-1.370775	0
BB_Locus_18536_Transcript_1/1_Confidence_0.000_Length_604	tyrosinase-like protein tyr-3_AND_hypothetical protein LOTGIDRAFT_166196 [Lottia gigantea]	0	0	0	-1.409349	0
BB_Locus_117_Transcript_10/12_Confidence_0.526_Length_542	calcium binding protein 2_AND_calcium binding protein 2 [Biomphalaria glabrata]	0	0	0	-1.19111	0
BB_Locus_1049_Transcript_17/968_Confidence_0.002_Length_560	loc446948 partial_AND_PREDICTED: galactocerebrosidase-like [Aplysia californica]	0	0	0	-1.336083	0
Bre_Locus_15797_Transcript_2/3_Confidence_0.333_Length_857	zinc-binding alcohol dehydrogenase domain-containing protein 2_AND_PREDICTED: zinc-binding alcohol dehydrogenase domain-containing protein 2-like isoform X4 [Aplysia californica]	0	0	0	-1.435562	0
cdhitest_out_95428	ubiquitin-ribosomal protein fusion s27a_AND_PREDICTED: cell wall protein AWA1-like [Aplysia californica]	0	0	0	-1.245093	0
BB_Locus_130_Transcript_62/69_Confidence_0.044_Length_1633	sialate o-acetylesterase_AND_PREDICTED: sialate O-acetylesterase-like isoform X2 [Aplysia californica]	0	0	0	-1.55276	0
Bre_Locus_1276_Transcript_3/5_Confidence_0.636_Length_963	endo-beta- -mannanase_AND_endo-1,4-beta-mannanase 1 [Biomphalaria glabrata]	0	0	0	-1.366585	0
BBVBR_Locus_46424_Transcript_1/1_Confidence_0.000_Length_1233	DSC-2_AND_DSC-2 [Lymnaea stagnalis]	0	0	0	-1.533519	0
BB_Locus_31942_Transcript_2/2_Confidence_0.000_Length_475	xanthine dehydrogenase oxidase_AND_unnamed protein product [Mus musculus]	0	0	0	-1.20453	0
Bre_Locus_57027_Transcript_1/3_Confidence_0.333_Length_375	pyridoxal kinase_AND_PREDICTED: pyridoxal kinase-like [Aplysia californica]	0	0	0	-1.596018	0
BB_Locus_144_Transcript_26/30_Confidence_0.114_Length_911	calcium binding protein 1_AND_calcium binding protein 1 [Biomphalaria glabrata]	0	0	0	-1.203258	0
cdhitest_out_245876	cytoglobin_AND_haemoglobin type 2 [Biomphalaria glabrata]	0	0	0	-1.347154	0
BB_Locus_17088_Transcript_2/2_Confidence_0.000_Length_316	glutathione s-transferase omega-1-like_AND_PREDICTED: glutathione S-transferase omega-1-like [Aplysia californica]	0	0	0	-2.042021	0
Bre_Locus_1458_Transcript_1/1_Confidence_0.000_Length_1137	long-chain specific acyl- mitochondrial_AND_Long-chain specific acyl-CoA dehydrogenase, mitochondrial [Crassostrea gigas]	0	0	0	-1.26549	0
Bre_Locus_6328_Transcript_8/11_Confidence_0.727_Length_1162	carbonyl reductase_AND_PREDICTED: carbonyl reductase [NADPH] 1-like [Aplysia californica]	0	0	0	-1.2608	0
Bre_Locus_9137_Transcript_1/2_Confidence_0.667_Length_345	trifunctional enzyme subunit mitochondrial-like_AND_PREDICTED: trifunctional enzyme subunit alpha, mitochondrial-like [Aplysia californica]	0	0	0	-1.2274	0
BB_Locus_1810_Transcript_4/9_Confidence_0.810_Length_488	sequence orphan_AND_sequence orphan [Schizosaccharomyces pombe 972h-]	0	0	0	-2.63729	0
BB_Locus_144_Transcript_28/30_Confidence_0.098_Length_1003	calcium binding protein 1_AND_calcium binding protein 1 [Biomphalaria glabrata]	0	0	0	-1.255302	0
BR_Locus_4472_Transcript_9/18_Confidence_0.273_Length_940	multiple epidermal growth factor-like domains 10_AND_Multiple epidermal growth factor-like domains 6, partial [Crassostrea gigas]	0	0	0	-1.507972	0
BR_Locus_33135_Transcript_2/2_Confidence_0.000_Length_677	zinc-binding alcohol dehydrogenase domain-containing protein 2-like_AND_PREDICTED: zinc-binding alcohol dehydrogenase domain-containing protein 2-like isoform X4 [Aplysia californica]	0	0	0	-1.277715	0
Bre_Locus_4358_Transcript_13/18_Confidence_0.429_Length_793	udp-glucuronosyltransferase 1-6-like_AND_PREDICTED: UDP-glucuronosyltransferase 1-2-like isoform X1 [Aplysia californica]	0	0	0	-1.516524	0
Bre_Locus_1439_Transcript_22/29_Confidence_0.106_Length_586	haemoglobin type 1_AND_haemoglobin type 1 [Biomphalaria glabrata]	0	0	0	-1.405784	0
BB_Locus_8267_Transcript_1/2_Confidence_0.333_Length_467	dehydrogenase reductase sdr family member 4-like_AND_PREDICTED: dehydrogenase/reductase SDR family member 4-like isoform X2 [Aplysia californica]	0	0	0	-1.414654	0
BV_Locus_1531_Transcript_1/1_Confidence_0.000_Length_684	dolichyl-diphosphooligosaccharide--protein glycosyltransferase subunit 1-like_AND_PREDICTED: dolichyl-diphosphooligosaccharide--protein glycosyltransferase subunit 1-like [Aplysia californica]	0	0	0	-1.323478	0
BV_Locus_3074_Transcript_1/1_Confidence_0.000_Length_550	dimethylaniline monooxygenase_AND_Dimethylaniline monooxygenase [N-oxide-forming] 2 [Crassostrea gigas]	0	0	0	-1.355013	0
BBVBR_Locus_1636_Transcript_2/5_Confidence_0.286_Length_2340	endoglucanase-like isoform x1_AND_PREDICTED: endoglucanase-like isoform X1 [Aplysia californica]	0	0	0	-1.467475	0
BBVBR_Locus_743_Transcript_1/1_Confidence_0.333_Length_522	eno1 partial_AND_PREDICTED: enolase-like isoform X2 [Aplysia californica]	0	0	0	-1.210595	0
BB_Locus_42414_Transcript_1/2_Confidence_0.333_Length_396	probable beta-d-xylosidase 7-like_AND_PREDICTED: probable beta-D-xylosidase 7-like [Aplysia californica]	0	0	0	-1.649273	0
BB_Locus_7356_Transcript_6/6_Confidence_0.000_Length_281	acyl- -binding_AND_PREDICTED: acyl-CoA-binding protein-like [Aplysia californica]	0	0	0	-1.366614	0
cdhitest_out_243899	haemoglobin type 1_AND_haemoglobin type 1 [Biomphalaria glabrata]	0	0	0	-1.455199	0
cdhitest_out_1201	haemoglobin type 2_AND_haemoglobin type 2 [Biomphalaria glabrata]	0	0	0	-1.361162	0
BBVBR_Locus_2166_Transcript_1/1_Confidence_0.000_Length_300	myelin p2 protein_AND_PREDICTED: myelin P2 protein-like [Aplysia californica]	0	0	0	-1.796514	0
BR_Locus_3858_Transcript_2/2_Confidence_0.400_Length_1363	plasma alpha-l-fucosidase_AND_PREDICTED: plasma alpha-L-fucosidase-like [Aplysia californica]	0	0	0	-1.273124	0
BB_Locus_77238_Transcript_1/2_Confidence_0.667_Length_429	atp-binding cassette sub-family g member 8_AND_PREDICTED: ATP-binding cassette sub-family G member 8-like [Aplysia californica]	0	0	0	-1.785285	0
Bre_Locus_4358_Transcript_14/18_Confidence_0.286_Length_959	udp-glucuronosyltransferase 1-6-like_AND_PREDICTED: UDP-glucuronosyltransferase 1-6-like [Aplysia californica]	0	0	0	-1.694455	0
Bre_Locus_11682_Transcript_1/2_Confidence_0.333_Length_455	tumor suppressor candidate 3_AND_PREDICTED: tumor suppressor candidate 3-like [Aplysia californica]	0	0	0	-1.353253	0
BV_Locus_7957_Transcript_1/1_Confidence_0.000_Length_450	quinone oxidoreductase_AND_PREDICTED: quinone oxidoreductase-like [Aplysia californica]	0	0	0	-1.70624	0
BB_Locus_144_Transcript_15/30_Confidence_0.121_Length_595	ef hand domain protein_AND_calcium binding protein 1 [Biomphalaria glabrata]	0	0	0	-1.166666	0
cdhitest_out_250567	ectonucleotide pyrophosphatase phosphodiesterase family member 5_AND_PREDICTED: ectonucleotide pyrophosphatase/phosphodiesterase family member 5-like [Aplysia californica]	0	0	0	-1.224831	0
BBVBR_Locus_6847_Transcript_1/1_Confidence_0.000_Length_489	dolichyl-diphosphooligosaccharide--protein glycosyltransferase subunit 1_AND_PREDICTED: dolichyl-diphosphooligosaccharide--protein glycosyltransferase subunit 1-like [Aplysia californica]	0	0	0	-1.387135	0
BB_Locus_8713_Transcript_1/1_Confidence_0.000_Length_1081	dna damage-inducible transcript 4-like protein_AND_PREDICTED: DNA damage-inducible transcript 4-like protein-like [Aplysia californica]	0	0	0	-1.609424	0
BB_Locus_24560_Transcript_2/2_Confidence_0.333_Length_350	dimethylaniline monooxygenase_AND_hypothetical protein LOTGIDRAFT_172967 [Lottia gigantea]	0	0	0	-1.447726	0
Bre_Locus_31484_Transcript_1/1_Confidence_0.000_Length_411	dimethylaniline monooxygenase_AND_hypothetical protein LOTGIDRAFT_172967 [Lottia gigantea]	0	0	0	-1.462276	0
BV_Locus_2451_Transcript_4/4_Confidence_0.000_Length_296	peptidyl-prolyl isomerase_AND_hypothetical protein HELRODRAFT_185333 [Helobdella robusta]	0	0	0	-1.547411	0
BB_Locus_94865_Transcript_2/2_Confidence_0.333_Length_458	udp-glucuronosyltransferase 1-2-like isoform x1_AND_PREDICTED: UDP-glucuronosyltransferase 1-2-like isoform X1 [Aplysia californica]	0	0	0	-1.433514	0
Bre_Locus_3846_Transcript_1/1_Confidence_0.000_Length_920	3-ketoacyl- mitochondrial_AND_PREDICTED: 3-ketoacyl-CoA thiolase, mitochondrial-like [Aplysia californica]	0	0	0	-1.473777	0
BV_Locus_12816_Transcript_1/4_Confidence_0.286_Length_633	aldo keto reductase_AND_PREDICTED: norsolorinic acid reductase-like isoform X2 [Aplysia californica]	0	0	0	-1.88739	0
Bre_Locus_2536_Transcript_1/1_Confidence_0.000_Length_634	filamentous hemagglutinin family domain-containing protein_AND_hypothetical protein VITISV_010526 [Vitis vinifera]	0	0	0	-1.612139	0
BBVBR_Locus_15809_Transcript_1/1_Confidence_0.000_Length_565	fatty acid-binding heart_AND_PREDICTED: uncharacterized protein LOC101860866 [Aplysia californica]	0	0	0	-1.473193	0
BV_Locus_43076_Transcript_1/1_Confidence_0.000_Length_268	pirin-like isoform x3_AND_PREDICTED: pirin-like [Aplysia californica]	0	0	0	-1.458997	0
BV_Locus_775_Transcript_1/5_Confidence_0.269_Length_286	PREDICTED: uncharacterized protein LOC101862255_AND_PREDICTED: uncharacterized protein LOC101862255 [Aplysia californica]	0	0	0	-1.200765	0
BV_Locus_15514_Transcript_1/3_Confidence_0.333_Length_319	a chain crystal structure of beta-glucosidase from termite neotermes koshunensis in complex with a new glucopyranosidic product_AND_AChain A, Crystal Structure Of Beta-glucosidase From Termite Neotermes Koshunensis In Complex With Cellobiose	0	0	0	-1.5419	0
BBVBR_Locus_13357_Transcript_1/1_Confidence_0.000_Length_633	domain-containing protein_AND_PREDICTED: probable chaperone protein HSP31-like [Aplysia californica]	0	0	0	-1.212481	0
BB_Locus_18478_Transcript_1/2_Confidence_0.667_Length_352	glycoprotein 93_AND_PREDICTED: endoplasmin-like [Hydra vulgaris]	0	0	0	-1.185985	0
cdhitest_out_18604	chitin binding peritrophin-_AND_DEC-1 [Lymnaea stagnalis]	0	0	0	-1.465612	0
Bre_Locus_24942_Transcript_1/1_Confidence_0.000_Length_213	microsomal glutathione s-transferase 1_AND_PREDICTED: microsomal glutathione S-transferase 1-like [Aplysia californica]	0	0	0	-1.399563	0
BB_Locus_5082_Transcript_1/3_Confidence_0.750_Length_1311	apoptosis-inducing factor mitochondrial-like_AND_PREDICTED: apoptosis-inducing factor 1, mitochondrial [Aplysia californica]	0	0	0	-1.34298	0
BB_Locus_144_Transcript_1/30_Confidence_0.068_Length_447	calcium binding protein 1_AND_calcium binding protein 1 [Biomphalaria glabrata]	0	0	0	-1.314355	0
BV_Locus_28048_Transcript_1/1_Confidence_0.000_Length_362	asparagine synthetase_AND_PREDICTED: asparagine synthetase [glutamine-hydrolyzing]-like isoform X1 [Aplysia californica]	0	0	0	-1.771493	0
Bre_Locus_2148_Transcript_1/2_Confidence_0.600_Length_419	cytochrome c oxidase subunit iii_AND_cytochrome c oxidase subunit III [Biomphalaria glabrata]	0	0	0	-1.316749	0
Bre_Locus_294_Transcript_3/11_Confidence_0.227_Length_766	calmodulin-like protein 3-like_AND_calcium binding protein 1 [Biomphalaria glabrata]	0	0	0	-1.193086	0
BB_Locus_309_Transcript_6/6_Confidence_0.000_Length_530	short chain dehydrogenase reductase family_AND_PREDICTED: hydroxysteroid dehydrogenase-like protein 2-like [Aplysia californica]	0	0	0	-1.347547	0
cdhitest_out_112555	protein_AND_dynein heavy chain [Culex quinquefasciatus]	0	0	0	-1.282801	0
BB_Locus_104093_Transcript_1/1_Confidence_0.000_Length_305	nadp-dependent malic enzyme-like_AND_hypothetical protein LOTGIDRAFT_154334 [Lottia gigantea]	0	0	0	-1.332274	0
BB_Locus_56471_Transcript_1/1_Confidence_0.000_Length_391	lysosome membrane protein 2-like_AND_PREDICTED: scavenger receptor class B member 1-like [Aplysia californica]	0	0	0	-1.370797	0
BB_Locus_2553_Transcript_3/5_Confidence_0.143_Length_975	prostaglandin reductase 1-like_AND_PREDICTED: prostaglandin reductase 1-like isoform X1 [Aplysia californica]	0	0	0	-1.6773	0
BB_Locus_126422_Transcript_1/1_Confidence_0.000_Length_368	tyrosinase-like protein tyr-3_AND_Putative tyrosinase-like protein tyr-3 [Crassostrea gigas]	0	0	0	-1.70121	0
BBVBR_Locus_1404_Transcript_1/1_Confidence_0.000_Length_278	aldo keto reductase_AND_PREDICTED: norsolorinic acid reductase-like isoform X2 [Aplysia californica]	0	0	0	-1.78447	0
BBVBR_Locus_19232_Transcript_13/26_Confidence_0.232_Length_1286	udp-glucuronosyltransferase 1-6-like_AND_PREDICTED: UDP-glucuronosyltransferase 1-6-like [Aplysia californica]	0	0	0	-1.619095	0
BB_Locus_97231_Transcript_1/1_Confidence_0.000_Length_268	scavenger receptor class b member 1_AND_PREDICTED: scavenger receptor class B member 1-like [Aplysia californica]	0	0	0	-1.368438	0
cdhitest_out_111	arginine kinase_AND_arginine kinase [Biomphalaria glabrata]	0	0	0	-1.215131	0
BB_Locus_43831_Transcript_1/1_Confidence_0.000_Length_648	enoyl- delta isomerase mitochondrial_AND_PREDICTED: enoyl-CoA delta isomerase 2, mitochondrial-like isoform X3 [Aplysia californica]	0	0	0	-1.347489	0
BB_Locus_47961_Transcript_1/1_Confidence_0.000_Length_202	fatty acid binding protein_AND_Fatty acid-binding protein, muscle [Camponotus floridanus]	0	0	0	-1.702621	0
BB_Locus_7858_Transcript_2/9_Confidence_0.333_Length_1374	endoglucanase-like isoform x1_AND_PREDICTED: endoglucanase-like isoform X1 [Aplysia californica]	0	0	0	-1.264666	0
BB_Locus_30372_Transcript_1/1_Confidence_0.000_Length_377	peptidyl-prolyl cis-trans isomerase_AND_cyclophilin G [Tachypleus tridentatus]	0	0	0	-1.429123	0
BBVBR_Locus_22828_Transcript_1/2_Confidence_0.750_Length_474	3-ketoacyl- mitochondrial_AND_PREDICTED: 3-ketoacyl-CoA thiolase, mitochondrial-like [Aplysia californica]	0	0	0	-1.378928	0
BB_Locus_1493_Transcript_1/1_Confidence_0.000_Length_555	3-beta-hydroxysteroid-delta -isomerase_AND_PREDICTED: 3-beta-hydroxysteroid-Delta(8),Delta(7)-isomerase-like [Aplysia californica]	0	0	0	-1.585834	0
Bre_Locus_22693_Transcript_2/4_Confidence_0.429_Length_791	hydantoinase_AND_PREDICTED: uncharacterized protein LOC101846350 [Aplysia californica]	0	0	0	-1.360612	0
Bre_Locus_10941_Transcript_1/1_Confidence_0.000_Length_321	probable glutathione s-transferase 7-like_AND_hypothetical protein LOTGIDRAFT_238691 [Lottia gigantea]	0	0	0	-2.048354	0
BB_Locus_3091_Transcript_1/5_Confidence_0.200_Length_1331	3-hydroxybutyrate dehydrogenase_AND_PREDICTED: 3-oxoacyl-[acyl-carrier-protein] reductase, chloroplastic-like [Aplysia californica]	0	0	0	-1.399393	0
BB_Locus_4379_Transcript_3/6_Confidence_0.318_Length_414	PREDICTED: uncharacterized protein LOC101862255_AND_PREDICTED: uncharacterized protein LOC101862255 [Aplysia californica]	0	0	0	-1.190173	0
BBVBR_Locus_48000_Transcript_1/1_Confidence_0.000_Length_396	aldehyde mitochondrial isoform x2_AND_aldehyde dehydrogenase 2 family (mitochondrial), isoform CRA_a [Homo sapiens]	0	0	0	-1.682786	0
BBVBR_Locus_16803_Transcript_1/1_Confidence_0.000_Length_1246	acyl- synthetase family member mitochondrial-like_AND_PREDICTED: 4-coumarate--CoA ligase-like 4-like [Aplysia californica]	0	0	0	-1.437283	0
BV_Locus_11116_Transcript_1/3_Confidence_1.000_Length_801	hemagglutinin amebocyte aggregation factor-like_AND_dermatopontin 2 [Haliotis diversicolor supertexta]	0	0	0	-2.16163	0
Bre_Locus_7651_Transcript_1/1_Confidence_0.000_Length_434	ester hydrolase c11orf54 homolog_AND_PREDICTED: ester hydrolase C11orf54 homolog [Aplysia californica]	0	0	0	-1.228477	0
BBVBR_Locus_645_Transcript_1/1_Confidence_0.000_Length_786	hydroxysteroid dehydrogenase-like protein 2-like_AND_PREDICTED: hydroxysteroid dehydrogenase-like protein 2-like [Aplysia californica]	0	0	0	-1.387463	0
BBVBR_Locus_1301_Transcript_8/15_Confidence_0.333_Length_896	haemoglobin type 2_AND_haemoglobin type 2 [Biomphalaria glabrata]	0	0	0	-1.570005	0
BBVBR_Locus_809_Transcript_3/3_Confidence_0.000_Length_1124	mitochondrial carnitine acylcarnitine carrier protein_AND_PREDICTED: mitochondrial carnitine/acylcarnitine carrier protein-like isoform X1 [Aplysia californica]	0	0	0	-1.688157	0
BBVBR_Locus_606_Transcript_1/8_Confidence_0.143_Length_688	calcium binding protein 1_AND_calcium binding protein 1 [Biomphalaria glabrata]	0	0	0	-1.304042	0
BBVBR_Locus_167837_Transcript_1/1_Confidence_0.000_Length_726	trifunctional enzyme subunit mitochondrial-like_AND_PREDICTED: trifunctional enzyme subunit alpha, mitochondrial-like [Aplysia californica]	0	0	0	-1.266119	0
BB_Locus_144_Transcript_22/30_Confidence_0.182_Length_887	calcium binding protein 2_AND_calcium binding protein 2 [Biomphalaria glabrata]	0	0	0	-1.354067	0
cdhitest_out_8245	homocysteine s-methyltransferase ybgg-like_AND_hypothetical protein LOTGIDRAFT_170870 [Lottia gigantea]	0	0	0	-1.32159	0
BB_Locus_152144_Transcript_1/1_Confidence_0.000_Length_257	multidrug resistance-associated protein 1-like_AND_PREDICTED: multidrug resistance-associated protein 1-like [Aplysia californica]	0	0	0	-1.637739	0
cdhitest_out_81246	3-hydroxybutyrate dehydrogenase_AND_PREDICTED: uncharacterized protein LOC101862785 [Aplysia californica]	0	0	0	-1.269281	0
BB_Locus_44987_Transcript_1/1_Confidence_0.000_Length_289	d-3-phosphoglycerate dehydrogenase-like_AND_hypothetical protein CAPTEDRAFT_154830 [Capitella teleta]	0	0	0	-1.654561	0
BBVBR_Locus_14389_Transcript_6/9_Confidence_0.375_Length_352	cytochrome p450 2u1-like_AND_cytochrome P450 I f2-like protein [Biomphalaria glabrata]	0	0	0	-1.525734	0
BV_Locus_1843_Transcript_4/5_Confidence_0.500_Length_1350	regucalcin_AND_Regucalcin [Crassostrea gigas]	0	0	0	-1.535321	0
BR_Locus_5302_Transcript_1/1_Confidence_0.000_Length_262	aldehyde dehydrogenase 1 member a2_AND_PREDICTED: retinal dehydrogenase 2-like [Aplysia californica]	0	0	0	-1.682383	0
BBVBR_Locus_4428_Transcript_1/1_Confidence_0.333_Length_727	collagen triple helix repeat partial_AND_hypothetical protein PHI105_00040 [Bacillus phage phi105]	0	0	0	-1.781057	0
cdhitest_out_72779	phosphomannomutase 2_AND_Phosphomannomutase [Crassostrea gigas]	0	0	0	-1.282165	0
BB_Locus_10462_Transcript_1/1_Confidence_0.000_Length_656	amine oxidase_AND_PREDICTED: probable flavin-containing monoamine oxidase A-like [Aplysia californica]	0	0	0	-1.268324	0
Bre_Locus_2537_Transcript_3/12_Confidence_0.412_Length_425	calcium binding protein 1_AND_calcium binding protein 1 [Biomphalaria glabrata]	0	0	0	-1.227729	0
BB_Locus_16331_Transcript_1/1_Confidence_0.000_Length_451	medium-chain specific acyl- mitochondrial_AND_PREDICTED: medium-chain specific acyl-CoA dehydrogenase, mitochondrial-like [Aplysia californica]	0	0	0	-1.360282	0
cdhitest_out_256418	atp synthase f0 subunit 6_AND_ATP synthase F0 subunit 6 [Biomphalaria glabrata]	0	0	0	-1.367784	0
BB_Locus_5082_Transcript_2/3_Confidence_0.500_Length_1290	apoptosis-inducing factor mitochondrial-like_AND_PREDICTED: apoptosis-inducing factor 1, mitochondrial [Aplysia californica]	0	0	0	-1.507434	0
BB_Locus_30864_Transcript_1/2_Confidence_0.750_Length_493	keratinocyte-associated protein 2-like_AND_PREDICTED: keratinocyte-associated protein 2-like [Aplysia californica]	0	0	0	-1.248436	0
cdhitest_out_161894	sorbitol dehydrogenase_AND_PREDICTED: sorbitol dehydrogenase-like [Aplysia californica]	0	0	0	-1.604604	0
Bre_Locus_25526_Transcript_1/3_Confidence_0.333_Length_749	PREDICTED: uncharacterized protein LOC101846682 isoform X1_AND_PREDICTED: uncharacterized protein LOC101846682 isoform X1 [Aplysia californica]	0	0	0	-1.447659	0
Bre_Locus_543_Transcript_1/1_Confidence_0.000_Length_515	glucose-regulated protein 94_AND_PREDICTED: mesocentin-like [Aplysia californica]	0	0	0	-1.199657	0
BB_Locus_53956_Transcript_1/1_Confidence_0.000_Length_362	sorbitol dehydrogenase_AND_PREDICTED: sorbitol dehydrogenase-like [Aplysia californica]	0	0	0	-1.242191	0
cdhitest_out_104086	3-ketoacyl- mitochondrial_AND_3-ketoacyl-CoA thiolase, mitochondrial [Crassostrea gigas]	0	0	0	-1.471572	0
BBVBR_Locus_61647_Transcript_1/3_Confidence_0.600_Length_246	beta-ig-h3 fasciclin_AND_PREDICTED: transforming growth factor-beta-induced protein ig-h3-like [Aplysia californica]	0	0	0	-2.355215	0
BV_Locus_21802_Transcript_1/2_Confidence_0.500_Length_538	glutathione s-transferase omega-1-like_AND_PREDICTED: glutathione S-transferase omega-1-like [Aplysia californica]	0	0	0	-1.967506	0
cdhitest_out_497	arginine kinase_AND_arginine kinase [Biomphalaria glabrata]	0	0	0	-1.183034	0
BBVBR_Locus_122_Transcript_2/10_Confidence_0.600_Length_407	sequence orphan_AND_PREDICTED: mucin-6-like, partial [Pelodiscus sinensis]	0	0	0	-2.850114	0
BB_Locus_91265_Transcript_1/1_Confidence_0.000_Length_249	DSC-2_AND_DSC-2 [Lymnaea stagnalis]	0	0	0	-1.441067	0
BB_Locus_20533_Transcript_1/2_Confidence_0.200_Length_585	gamma-glutamyl hydrolase_AND_PREDICTED: gamma-glutamyl hydrolase-like isoform X2 [Latimeria chalumnae]	0	0	0	-1.625695	0
BB_Locus_7858_Transcript_4/9_Confidence_0.367_Length_1396	endoglucanase-like isoform x1_AND_PREDICTED: endoglucanase-like isoform X1 [Aplysia californica]	0	0	0	-1.290891	0
BB_Locus_22440_Transcript_8/10_Confidence_0.536_Length_1132	proline iminopeptidase_AND_PREDICTED: proline iminopeptidase-like [Aplysia californica]	0	0	0	-1.312917	0
Bre_Locus_35336_Transcript_2/2_Confidence_0.000_Length_539	aldo-keto reductase_AND_PREDICTED: prostaglandin-E(2) 9-reductase-like [Aplysia californica]	0	0	0	-1.311597	0
Bre_Locus_18388_Transcript_2/2_Confidence_0.571_Length_258	hyaluronan-binding protein 2_AND_PREDICTED: transmembrane protease serine 9-like [Aplysia californica]	0	0	0	-1.415308	0
BB_Locus_24637_Transcript_1/2_Confidence_0.375_Length_735	hydroxysteroid dehydrogenase-like protein 2-like_AND_PREDICTED: hydroxysteroid dehydrogenase-like protein 2-like [Aplysia californica]	0	0	0	-1.346697	0
BR_Locus_307_Transcript_10/10_Confidence_0.079_Length_744	calcium binding protein 1_AND_calcium binding protein 1 [Biomphalaria glabrata]	0	0	0	-1.277294	0
Bre_Locus_16775_Transcript_1/1_Confidence_0.000_Length_278	mitochondrial 2-oxodicarboxylate carrier_AND_PREDICTED: mitochondrial 2-oxodicarboxylate carrier-like isoform X1 [Aplysia californica]	0	0	0	-1.516902	0
BB_Locus_144_Transcript_13/30_Confidence_0.053_Length_625	calcium binding protein 1_AND_calcium binding protein 1 [Biomphalaria glabrata]	0	0	0	-1.380427	0
BB_Locus_97102_Transcript_1/1_Confidence_0.000_Length_428	golgin subfamily a member 3_AND_hypothetical protein [Serratia fonticola]	0	0	0	-1.373539	0
BBVBR_Locus_1789_Transcript_1/1_Confidence_0.000_Length_491	carbonyl reductase_AND_PREDICTED: carbonyl reductase [NADPH] 1-like [Aplysia californica]	0	0	0	-1.65051	0
BB_Locus_104334_Transcript_2/3_Confidence_0.333_Length_491	monocarboxylate transporter 12-like_AND_PREDICTED: monocarboxylate transporter 12-like [Aplysia californica]	0	0	0	-1.894186	0
BV_Locus_3359_Transcript_1/2_Confidence_0.333_Length_464	non-specific lipid-transfer protein_AND_PREDICTED: non-specific lipid-transfer protein-like [Latimeria chalumnae]	0	0	0	-1.252112	0
Bre_Locus_113884_Transcript_1/2_Confidence_0.375_Length_455	beta-ig-h3 fasciclin_AND_beta-Ig-H3/fasciclin [Clostridium butyricum]	0	0	0	-1.16314	0
Bre_Locus_18257_Transcript_1/2_Confidence_0.600_Length_662	chondroitin proteoglycan 2-like_AND_DEC-1 [Lymnaea stagnalis]	0	0	0	-1.413768	0
BB_Locus_117_Transcript_2/12_Confidence_0.579_Length_530	calcium binding protein 2_AND_calcium binding protein 2 [Biomphalaria glabrata]	0	0	0	-1.186662	0
BBVBR_Locus_17875_Transcript_7/7_Confidence_0.273_Length_456	long-chain specific acyl- mitochondrial-like_AND_PREDICTED: long-chain specific acyl-CoA dehydrogenase, mitochondrial-like [Oryzias latipes]	0	0	0	-1.335061	0
BV_Locus_48876_Transcript_1/1_Confidence_0.000_Length_602	glutathione s-transferase omega-1-like_AND_PREDICTED: glutathione S-transferase omega-1-like [Aplysia californica]	0	0	0	-1.544556	0
cdhitest_out_257112	peptidyl-prolyl cis-trans isomerase fkbp14-like_AND_PREDICTED: peptidyl-prolyl cis-trans isomerase FKBP14-like [Aplysia californica]	0	0	0	-1.475317	0
Bre_Locus_39101_Transcript_3/4_Confidence_0.750_Length_351	medium-chain specific acyl- mitochondrial_AND_PREDICTED: medium-chain specific acyl-CoA dehydrogenase, mitochondrial-like [Aplysia californica]	0	0	0	-1.194839	0
cdhitest_out_100799	sam-dependent methlyltransferase_AND_PREDICTED: caffeoyl-CoA O-methyltransferase 1-like isoform X1 [Aplysia californica]	0	0	0	-1.267544	0
BB_Locus_5192_Transcript_1/1_Confidence_0.000_Length_1230	aldose 1-epimerase_AND_PREDICTED: aldose 1-epimerase-like [Aplysia californica]	0	0	0	-1.178509	0
BB_Locus_26121_Transcript_1/1_Confidence_0.000_Length_505	carnitine o-acetyltransferase_AND_hypothetical protein BRAFLDRAFT_83552 [Branchiostoma floridae]	0	0	0	-1.672914	0
BBVBR_Locus_6273_Transcript_8/8_Confidence_0.000_Length_343	glutathione s-transferase omega-1-like_AND_PREDICTED: glutathione S-transferase omega-1-like [Aplysia californica]	0	0	0	-1.862308	0
BR_Locus_1795_Transcript_4/4_Confidence_0.000_Length_788	PREDICTED: uncharacterized protein LOC101845627_AND_PREDICTED: uncharacterized protein LOC101845627 [Aplysia californica]	0	0	0	-1.407349	0
BV_Locus_87909_Transcript_1/2_Confidence_0.333_Length_323	asparagine synthetase_AND_PREDICTED: asparagine synthetase [glutamine-hydrolyzing]-like isoform X2 [Aplysia californica]	0	0	0	-1.552983	0
BBVBR_Locus_46446_Transcript_1/1_Confidence_0.000_Length_350	glutathione s-transferase omega-1-like_AND_PREDICTED: glutathione S-transferase omega-1-like [Aplysia californica]	0	0	0	-1.379138	0
cdhitest_out_87902	beta- -mannanase_AND_endo-1,4-beta-mannanase 1 [Biomphalaria glabrata]	0	0	0	-1.358903	0
BR_Locus_43862_Transcript_2/2_Confidence_0.250_Length_647	carnitine o-acyltransferase_AND_PREDICTED: carnitine O-palmitoyltransferase 1, liver isoform-like [Aplysia californica]	0	0	0	-1.338345	0
BB_Locus_2819_Transcript_4/5_Confidence_0.429_Length_709	calcium binding protein 1_AND_hypothetical protein LOTGIDRAFT_232909 [Lottia gigantea]	0	0	0	-1.21851	0
BV_Locus_21076_Transcript_1/2_Confidence_0.333_Length_1310	dolichyl-diphosphooligosaccharide--protein glycosyltransferase 48 kda subunit_AND_PREDICTED: dolichyl-diphosphooligosaccharide--protein glycosyltransferase 48 kDa subunit-like [Aplysia californica]	0	0	0	-1.168696	0
Bre_Locus_1439_Transcript_29/29_Confidence_0.106_Length_843	haemoglobin type 2_AND_hemoglobin [Biomphalaria glabrata]	0	0	0	-1.410097	0
BV_Locus_1303_Transcript_8/8_Confidence_0.095_Length_603	calcium binding protein_AND_calcium binding protein 1 [Biomphalaria glabrata]	0	0	0	-1.208456	0
cdhitest_out_159194	oxidative stress-induced growth inhibitor 2-like isoform x1_AND_PREDICTED: oxidative stress-induced growth inhibitor 2-like isoform X1 [Aplysia californica]	0	0	0	-1.470363	0
BB_Locus_1720_Transcript_2/3_Confidence_0.400_Length_589	long-chain specific acyl- mitochondrial_AND_Acyl-Coenzyme A dehydrogenase, long chain [Danio rerio]	0	0	0	-1.257755	0
BB_Locus_1232_Transcript_2/4_Confidence_0.333_Length_1637	lactase-phlorizin hydrolase_AND_hypothetical protein LOTGIDRAFT_174304 [Lottia gigantea]	0	0	0	-1.625152	0
BB_Locus_19520_Transcript_3/5_Confidence_0.357_Length_1297	lactase-phlorizin hydrolase_AND_hypothetical protein LOTGIDRAFT_174304 [Lottia gigantea]	0	0	0	-1.50092	0
BR_Locus_5905_Transcript_1/1_Confidence_0.000_Length_544	keratinocyte-associated protein 2-like_AND_PREDICTED: keratinocyte-associated protein 2-like [Aplysia californica]	0	0	0	-1.226301	0
cdhitest_out_282196	sequence orphan_AND_PREDICTED: mucin-6-like, partial [Pelodiscus sinensis]	0	0	0	-2.701171	0
BB_Locus_2826_Transcript_3/3_Confidence_0.200_Length_663	aldo keto reductase_AND_PREDICTED: uncharacterized oxidoreductase At1g06690, chloroplastic-like isoform X1 [Aplysia californica]	0	0	0	-1.206278	0
BBVBR_Locus_606_Transcript_2/8_Confidence_0.119_Length_710	calcium binding protein 1_AND_calcium binding protein 1 [Biomphalaria glabrata]	0	0	0	-1.288304	0
BB_Locus_113096_Transcript_1/3_Confidence_0.333_Length_539	mitochondrial 2-oxodicarboxylate carrier_AND_PREDICTED: mitochondrial 2-oxodicarboxylate carrier-like isoform X1 [Aplysia californica]	0	0	0	-1.382698	0
BB_Locus_1388_Transcript_9/15_Confidence_0.320_Length_1967	arginine kinase_AND_arginine kinase [Biomphalaria glabrata]	0	0	0	-1.146686	0
BB_Locus_27609_Transcript_2/2_Confidence_0.000_Length_580	oxidative stress-induced growth inhibitor 2_AND_PREDICTED: oxidative stress-induced growth inhibitor 2-like isoform X1 [Aplysia californica]	0	0	0	-1.219036	0
BB_Locus_7059_Transcript_1/2_Confidence_0.750_Length_244	gamma-glutamyl hydrolase_AND_hypothetical protein LOTGIDRAFT_229608 [Lottia gigantea]	0	0	0	-1.400784	0
Bre_Locus_4786_Transcript_3/5_Confidence_0.571_Length_783	probable glutathione s-transferase 7-like_AND_PREDICTED: glutathione S-transferase 3-like [Aplysia californica]	0	0	0	-1.15268	0
BB_Locus_809_Transcript_1/2_Confidence_0.417_Length_543	metallothionein family protein_AND_hypothetical protein NEMVEDRAFT_v1g69851 [Nematostella vectensis]	0	0	0	-1.727801	0
BBVBR_Locus_19204_Transcript_4/11_Confidence_0.412_Length_786	cytochrome p450 2u1-like_AND_cytochrome P450 I f2-like protein [Biomphalaria glabrata]	0	0	0	-1.578961	0
Bre_Locus_1189_Transcript_26/31_Confidence_0.373_Length_1034	multiple epidermal growth factor-like domains 10_AND_Multiple epidermal growth factor-like domains 6, partial [Crassostrea gigas]	0	0	0	-1.718617	0
Bre_Locus_8446_Transcript_1/1_Confidence_0.000_Length_693	atp-binding cassette sub-family g member 8_AND_hypothetical protein CAPTEDRAFT_116806 [Capitella teleta]	0	0	0	-1.646859	0
cdhitest_out_167833	adenylate kinase mitochondrial_AND_PREDICTED: adenylate kinase-like [Aplysia californica]	0	0	0	-1.25258	0
BBVBR_Locus_2648_Transcript_1/3_Confidence_0.600_Length_589	gastric intrinsic factor_AND_PREDICTED: gastric intrinsic factor-like [Aplysia californica]	0	0	0	-1.515817	0
Bre_Locus_9722_Transcript_4/7_Confidence_0.727_Length_1358	cartilage matrix_AND_PREDICTED: cartilage matrix protein-like [Aplysia californica]	0	0	0	-1.379448	0
BB_Locus_13458_Transcript_1/5_Confidence_0.500_Length_736	microsomal glutathione s-transferase 3_AND_microsomal GST3, partial [Reishia clavigera]	0	0	0	-1.220618	0
BB_Locus_32683_Transcript_1/1_Confidence_0.000_Length_558	peroxisomal -trans-enoyl- isomerase_AND_PREDICTED: enoyl-CoA delta isomerase 2, mitochondrial-like isoform X3 [Aplysia californica]	0	0	0	-1.377029	0
BR_Locus_2766_Transcript_1/1_Confidence_0.000_Length_401	norsolorinic acid reductase-like isoform x2_AND_PREDICTED: norsolorinic acid reductase-like isoform X2 [Aplysia californica]	0	0	0	-1.540316	0
cdhitest_out_187430	glutamate valine-rich protein_AND_hypothetical protein NEMVEDRAFT_v1g3952 [Nematostella vectensis]	0	0	0	-1.529694	0
cdhitest_out_251574	PREDICTED: uncharacterized protein LOC754362_AND_PREDICTED: uncharacterized protein LOC754362 [Strongylocentrotus purpuratus]	0	0	0	-1.468364	0
BV_Locus_550_Transcript_1/1_Confidence_0.000_Length_214	nadh dehydrogenase subunit 6_AND_NADH dehydrogenase subunit 6 [Biomphalaria glabrata]	0	0	0	-1.422788	0
Bre_Locus_17256_Transcript_1/1_Confidence_0.000_Length_519	cob yrinic acid -diamide mitochondrial-like_AND_PREDICTED: cob(I)yrinic acid a,c-diamide adenosyltransferase, mitochondrial-like [Aplysia californica]	0	0	0	-1.513501	0
BV_Locus_1695_Transcript_1/2_Confidence_1.000_Length_1366	lactase-phlorizin hydrolase_AND_hypothetical protein LOTGIDRAFT_231551, partial [Lottia gigantea]	0	0	0	-1.621928	0
BV_Locus_59934_Transcript_6/12_Confidence_0.467_Length_972	cytochrome p450 2u1-like_AND_cytochrome P450 I f2-like protein [Biomphalaria glabrata]	0	0	0	-1.968482	0
BB_Locus_6772_Transcript_1/1_Confidence_0.000_Length_433	c-type lectin domain-containing protein_AND_PREDICTED: CD209 antigen-like [Aplysia californica]	0	0	0	-1.52942	0
cdhitest_out_15142	cyclophilin b_AND_hypothetical protein HELRODRAFT_185333 [Helobdella robusta]	0	0	0	-1.639335	0
BB_Locus_9285_Transcript_6/9_Confidence_0.600_Length_945	carbonyl reductase_AND_PREDICTED: carbonyl reductase [NADPH] 1-like [Aplysia californica]	0	0	0	-1.319175	0
BB_Locus_2355_Transcript_1/3_Confidence_0.200_Length_854	mitochondrial carnitine acylcarnitine carrier protein_AND_PREDICTED: mitochondrial carnitine/acylcarnitine carrier protein-like isoform X1 [Aplysia californica]	0	0	0	-1.655791	0
BB_Locus_12536_Transcript_1/1_Confidence_0.000_Length_521	dehydrogenase reductase sdr family member 9_AND_PREDICTED: retinol dehydrogenase 7-like isoform X1 [Aplysia californica]	0	0	0	-1.77144	0
BB_Locus_14637_Transcript_4/6_Confidence_0.667_Length_1153	mesencephalic astrocyte-derived neurotrophic factor homolog_AND_PREDICTED: mesencephalic astrocyte-derived neurotrophic factor homolog [Aplysia californica]	0	0	0	-1.231296	0
BB_Locus_77403_Transcript_1/2_Confidence_0.333_Length_751	leucine-rich repeat-containing protein 40_AND_PREDICTED: leucine-rich repeat-containing protein 40-like isoform X1 [Aplysia californica]	0	0	0	-1.52162	0
BV_Locus_1444_Transcript_1/3_Confidence_0.556_Length_640	cytoglobin_AND_haemoglobin type 2 [Biomphalaria glabrata]	0	0	0	-1.34117	0
BBVBR_Locus_9535_Transcript_2/2_Confidence_0.000_Length_485	klotho_AND_hypothetical protein LOTGIDRAFT_174304 [Lottia gigantea]	0	0	0	-1.675948	0
BV_Locus_559_Transcript_13/15_Confidence_0.200_Length_751	calcium binding protein 2_AND_calcium binding protein 2 [Biomphalaria glabrata]	0	0	0	-1.260335	0
cdhitest_out_277964	multiple epidermal growth factor-like domains 10_AND_Multiple epidermal growth factor-like domains 10 [Crassostrea gigas]	0	0	0	-1.682528	0
BV_Locus_559_Transcript_10/15_Confidence_0.080_Length_523	calcium binding protein 1_AND_calcium binding protein 1 [Biomphalaria glabrata]	0	0	0	-1.391024	0
BV_Locus_3278_Transcript_1/1_Confidence_0.000_Length_734	c-type lectin domain family 11 member a-like_AND_PREDICTED: C-type lectin domain family 11 member A-like [Aplysia californica]	0	0	0	-1.395483	0
BV_Locus_559_Transcript_1/15_Confidence_0.180_Length_604	calcium binding protein 1_AND_calcium binding protein 1 [Biomphalaria glabrata]	0	0	0	-1.167173	0
BV_Locus_559_Transcript_5/15_Confidence_0.180_Length_677	calmodulin-like protein 3-like_AND_calcium binding protein 1 [Biomphalaria glabrata]	0	0	0	-1.356407	0

## Sheet: 6
iD	Best blast _AND_ Mean blast (20 blasts)	Log2FC from DESeq2 analysis
		BB24	BB96	BB15	BB25	BBB
Bre_Locus_40641_Transcript_1/1_Confidence_0.000_Length_888	serine threonine-protein kinase nek5_AND_hypothetical protein HELRODRAFT_150398, partial [Helobdella robusta]	-1.389114	-1.602684	-1.456156	-2.290623	-1.874769
BV_Locus_12654_Transcript_1/1_Confidence_0.000_Length_700	PREDICTED: uncharacterized protein LOC101862794_AND_PREDICTED: uncharacterized protein LOC101862794 [Aplysia californica]	-1.386101	-1.435968	-1.634438	-1.759737	-1.254917
cdhitest_out_249165	PREDICTED: uncharacterized protein LOC101860221_AND_PREDICTED: uncharacterized protein LOC101860221 [Aplysia californica]	-1.329188	-2.548999	-2.171631	-2.571731	-2.409768
cdhitest_out_38463	PREDICTED: uncharacterized protein LOC101860221_AND_PREDICTED: uncharacterized protein LOC101860221 [Aplysia californica]	-1.195369	-2.359309	-1.962549	-2.016877	-2.123591
Bre_Locus_1627_Transcript_7/8_Confidence_0.643_Length_570	calmodulin-like protein 3-like_AND_calcium binding protein 1 [Biomphalaria glabrata]	-1.163569	-2.084087	-3.455532	-3.955025	-2.053413
Bre_Locus_329_Transcript_4/9_Confidence_0.476_Length_618	proteinase inhibitor i4 serpin_AND_PREDICTED: serpin B6-like [Aplysia californica]	-2.639132	-1.85796	-1.675063	-2.468905	-2.155379
BR_Locus_3896_Transcript_18/19_Confidence_0.423_Length_609	serpin b4-like_AND_PREDICTED: serpin B3-like [Aplysia californica]	-2.411271	-1.527039	-1.939008	-2.641413	-2.032726
BR_Locus_46774_Transcript_1/1_Confidence_0.000_Length_242	proteinase inhibitor i4 serpin_AND_PREDICTED: alaserpin-like [Bombus impatiens]	-2.195406	-1.159188	-1.441339	-2.244023	-1.839359
Bre_Locus_37877_Transcript_1/1_Confidence_0.000_Length_312	kielin chordin-like protein_AND_hypothetical protein CGI_10028286 [Crassostrea gigas]	-2.863469	-1.976297	-2.148248	-3.724561	-2.860878
BV_Locus_2751_Transcript_3/4_Confidence_0.400_Length_667	n-acetylated-alpha-linked acidic dipeptidase-like protein_AND_PREDICTED: temptin-like [Aplysia californica]	-3.005961	-1.20088	-1.919444	-2.67607	-1.978505
Bre_Locus_356_Transcript_2/2_Confidence_0.000_Length_1097	n-acetylated-alpha-linked acidic dipeptidase-like protein_AND_PREDICTED: temptin-like [Aplysia californica]	-3.045498	-1.146027	-1.888024	-2.624957	-1.947882
BV_Locus_66715_Transcript_1/1_Confidence_0.000_Length_398	PREDICTED: uncharacterized protein LOC101863664_AND_PREDICTED: uncharacterized protein LOC101863664 [Aplysia californica]	-3.08103	-1.430194	-2.229481	-2.798877	-2.218404
Bre_Locus_1491_Transcript_2/2_Confidence_0.000_Length_358	serpin b3-like_AND_PREDICTED: serpin B4-like [Aplysia californica]	-2.823794	-1.451134	-2.050523	-2.744016	-2.211871
cdhitest_out_131880	angiotensin-converting enzyme-like isoform x2_AND_hypothetical protein LOTGIDRAFT_161404 [Lottia gigantea]	-2.390687	-1.159487	-1.703106	-2.281053	-1.956664
BB_Locus_51113_Transcript_1/1_Confidence_0.000_Length_951	perlucin 6_AND_PREDICTED: C-type lectin domain family 3 member A-like [Aplysia californica]	-2.720661	-1.144869	-2.112023	-2.61241	-2.132175
BV_Locus_34220_Transcript_1/1_Confidence_0.000_Length_565	apextrin-like protein_AND_hypothetical protein BRAFLDRAFT_76484 [Branchiostoma floridae]	-2.481168	-1.160784	-1.973032	-2.584543	-1.946553
BR_Locus_3079_Transcript_2/5_Confidence_0.625_Length_563	pathogenesis-related protein class i_AND_pathogenesis-related protein 1 [Wolffia australiana]	-2.542414	-1.274143	-2.192343	-3.054542	-3.207015
BBVBR_Locus_40779_Transcript_5/5_Confidence_0.444_Length_734	pathogenesis-related protein 1_AND_pathogenesis-related protein 1 [Wolffia australiana]	-2.799539	-1.392894	-2.466636	-3.344929	-3.566156
Bre_Locus_2359_Transcript_2/2_Confidence_0.000_Length_802	developmentally regulated albumen gland_AND_BgLBP/BPI1 [Biomphalaria glabrata]	-2.777482	-1.17363	-2.302382	-3.226484	-3.196862
Bre_Locus_92_Transcript_4/4_Confidence_0.100_Length_397	tissue factor pathway isoform cra_a_AND_PREDICTED: Glutamate [NMDA] receptor subunit epsilon-2-like [Saccoglossus kowalevskii]	-3.355449	-1.547645	-2.121186	-3.241129	-3.217941
BB_Locus_1839_Transcript_3/3_Confidence_0.167_Length_255	secreted protein with kunitz_AND_IVB1_WALAERecName: Full=Protease inhibitor 1; AltName: Full=Kunitz inhibitor KIn-I; Flags: Precursor	-3.259524	-1.411288	-2.051581	-2.992869	-3.141599
BV_Locus_695_Transcript_3/5_Confidence_0.500_Length_503	tissue factor pathway isoform cra_a_AND_Kunitz-like protease inhibitor precursor [Ancylostoma caninum]	-3.393554	-1.444286	-2.177988	-3.084748	-3.126659
BR_Locus_268_Transcript_1/1_Confidence_0.000_Length_468	secreted protein with kunitz_AND_IVB1_WALAERecName: Full=Protease inhibitor 1; AltName: Full=Kunitz inhibitor KIn-I; Flags: Precursor	-3.403383	-1.456766	-2.195767	-3.070451	-3.003661
BV_Locus_22233_Transcript_1/2_Confidence_0.667_Length_310	pancreatic lipase-related protein 2-like_AND_PREDICTED: pancreatic lipase-related protein 2 [Sorex araneus]	-2.809059	-1.24891	-1.91681	-2.809417	-2.559117
cdhitest_out_245817	proteinase inhibitor i4 serpin_AND_hypothetical protein LOTGIDRAFT_129913, partial [Lottia gigantea]	-2.603005	-1.094171	-2.014188	-2.573315	-2.34642
BB_Locus_43888_Transcript_1/1_Confidence_0.000_Length_569	collagen alpha-1 chain-like_AND_PREDICTED: collagen alpha-6(VI) chain-like [Aplysia californica]	-3.129042	-1.323191	-2.446177	-3.096524	-2.906497
BR_Locus_2887_Transcript_3/3_Confidence_0.125_Length_498	collagen alpha-6 chain-like_AND_PREDICTED: uncharacterized protein LOC101856075 [Aplysia californica]	-3.14166	-1.279704	-2.405082	-3.139038	-3.010886
Bre_Locus_1478_Transcript_2/2_Confidence_0.000_Length_286	collagen alpha-5 chain-like_AND_PREDICTED: collagen alpha-5(VI) chain-like [Aplysia californica]	-3.117408	-1.319438	-2.34137	-3.197529	-2.955153
BR_Locus_2887_Transcript_1/3_Confidence_0.188_Length_327	collagen alpha-5 chain-like_AND_PREDICTED: collagen alpha-5(VI) chain-like [Aplysia californica]	-3.116337	-1.216093	-2.300576	-3.083563	-2.847311
BV_Locus_23549_Transcript_2/3_Confidence_0.400_Length_686	collagen alpha-1 chain-like_AND_PREDICTED: collagen alpha-6(VI) chain-like [Aplysia californica]	-3.154299	-1.305249	-2.376246	-3.156888	-2.863819
BB_Locus_15812_Transcript_1/2_Confidence_0.750_Length_255	collagen alpha-1 chain_AND_PREDICTED: collagen alpha-5(VI) chain-like [Aplysia californica]	-3.123153	-1.188987	-2.319876	-2.881212	-2.880001
BV_Locus_24515_Transcript_1/1_Confidence_0.000_Length_479	collagen alpha-5 chain-like_AND_PREDICTED: collagen alpha-5(VI) chain-like [Aplysia californica]	-3.124255	-1.218823	-2.485532	-2.926943	-3.249255
Bre_Locus_768_Transcript_3/3_Confidence_0.000_Length_794	superoxide dismutase_AND_hypothetical protein TBLA_0G02000 [Tetrapisispora blattae CBS 6284]	-2.77082	-1.096174	-2.195912	-3.100435	-2.465439
BV_Locus_7782_Transcript_1/1_Confidence_0.000_Length_889	pancreatic triacylglycerol lipase-like_AND_hypothetical protein LOTGIDRAFT_216931 [Lottia gigantea]	-2.842262	-1.120715	-1.953944	-3.057076	-2.352288
BR_Locus_761_Transcript_2/5_Confidence_0.357_Length_1078	mannose-binding lectin isoform 2_AND_PREDICTED: C-type lectin domain family 11 member A-like [Aplysia californica]	-2.593952	-1.171619	-2.046435	-3.253322	-2.463474
Bre_Locus_6389_Transcript_1/2_Confidence_0.375_Length_312	selenium-dependent glutathione peroxidase_AND_truncated glutathione peroxidase [Ixodes pacificus]	-2.412866	-1.143745	-2.307145	-3.003364	-2.242008
Bre_Locus_4558_Transcript_15/18_Confidence_0.483_Length_844	low quality protein: alpha-amylase 2b-like_AND_PREDICTED: LOW QUALITY PROTEIN: alpha-amylase 2B-like [Aplysia californica]	-2.177761	-1.098805	-2.067545	-2.854484	-2.01698
BR_Locus_352_Transcript_1/2_Confidence_0.667_Length_399	serpin b4-like_AND_PREDICTED: serpin B3-like [Aplysia californica]	-2.820418	-1.399309	-2.400658	-3.33803	-2.77606
Bre_Locus_28308_Transcript_1/2_Confidence_0.750_Length_370	leukocyte elastase inhibitor_AND_PREDICTED: serpin B6-like [Aplysia californica]	-2.852035	-1.265977	-2.243615	-3.238268	-2.73849
BV_Locus_138_Transcript_2/3_Confidence_0.667_Length_619	bactericidal permeability-increasing_AND_BgLBP/BPI1 [Biomphalaria glabrata]	-2.951106	-1.233323	-2.383697	-3.387146	-3.015046
Bre_Locus_28308_Transcript_2/2_Confidence_0.250_Length_410	leukocyte elastase inhibitor_AND_PREDICTED: serpin B6-like [Aplysia californica]	-2.585027	-1.307513	-2.23913	-3.208666	-2.87016
cdhitest_out_31980	BgLBP/BPI1_AND_BgLBP/BPI1 [Biomphalaria glabrata]	-2.723771	-1.228783	-2.404821	-3.346199	-2.981677
BR_Locus_43640_Transcript_3/4_Confidence_0.636_Length_1081	PREDICTED: uncharacterized protein LOC101845616_AND_PREDICTED: uncharacterized protein LOC101845616 [Aplysia californica]	-2.223828	-1.121835	-1.966302	-2.378855	-1.960646
Bre_Locus_10147_Transcript_1/1_Confidence_0.667_Length_561	kazal-type proteinase inhibitor_AND_kazal-type proteinase inhibitor [Fenneropenaeus chinensis]	-3.267312	-1.654793	-2.887911	-3.666259	-2.946649
Bre_Locus_11110_Transcript_1/1_Confidence_0.000_Length_1427	chorion peroxidase_AND_PREDICTED: chorion peroxidase-like [Aplysia californica]	-2.596	-1.240173	-2.246028	-2.940542	-2.392906
BR_Locus_36169_Transcript_2/2_Confidence_0.333_Length_269	glutathione peroxidase 6_AND_GPx isotype 2 [Perinereis nuntia]	-2.427848	-1.12666	-2.254647	-2.680448	-2.411666
BB_Locus_17223_Transcript_1/2_Confidence_0.500_Length_380	BgLBP/BPI1_AND_BgLBP/BPI1 [Biomphalaria glabrata]	-3.021401	-1.092246	-2.432854	-3.078726	-2.467608
cdhitest_out_222613	pulmonary surfactant-associated protein d-like_AND_PREDICTED: pulmonary surfactant-associated protein D-like [Myotis lucifugus]	-3.294936	-1.156147	-1.834243	-3.78445	-1.783704
BR_Locus_3537_Transcript_1/1_Confidence_0.000_Length_530	cd209 antigen-like_AND_PREDICTED: CD209 antigen-like [Aplysia californica]	-2.478875	-1.177959	-1.819961	-3.499439	-1.584532
Bre_Locus_19711_Transcript_1/1_Confidence_0.000_Length_550	pulmonary surfactant-associated protein d-like_AND_C-type lectin 6 [Perca flavescens]	-2.35858	0	-2.89439	-4.112026	-3.224842
cdhitest_out_226995	PREDICTED: extensin-2-like_AND_PREDICTED: extensin-2-like [Cicer arietinum]	-1.241182	0	-1.532094	-2.347366	-2.007756
Bre_Locus_49358_Transcript_11/14_Confidence_0.462_Length_214	hydroxyproline-rich glycoprotein_AND_Proline-rich extensin-like family protein [Arabidopsis thaliana]	-1.306405	0	-1.292059	-2.302589	-1.849764
Bre_Locus_49358_Transcript_5/14_Confidence_0.692_Length_287	proline-rich extensin-like family protein_AND_Extensin-like region containing protein [Brassica oleracea]	-1.355519	0	-1.452427	-1.94737	-2.344908
BR_Locus_46382_Transcript_1/1_Confidence_0.000_Length_261	tyrosinase-like protein tyr-3_AND_PREDICTED: putative tyrosinase-like protein tyr-3-like [Aplysia californica]	-3.006105	0	-1.462511	-2.484241	-1.546717
cdhitest_out_224407	tyrosinase-like protein tyr-3_AND_PREDICTED: putative tyrosinase-like protein tyr-3-like [Aplysia californica]	-2.94171	0	-1.569065	-2.261881	-1.527063
BV_Locus_93397_Transcript_2/2_Confidence_0.000_Length_564	lipoprotein_AND_hypothetical protein LOTGIDRAFT_157978 [Lottia gigantea]	-3.383365	0	-1.867621	-2.981537	-1.276199
BV_Locus_42119_Transcript_8/12_Confidence_0.538_Length_617	tyrosinase-like protein tyr-3_AND_Putative tyrosinase-like protein tyr-1 [Crassostrea gigas]	-2.834217	0	-1.585087	-2.058483	-2.068486
BV_Locus_44156_Transcript_3/4_Confidence_0.429_Length_534	wap four-disulfide core domain protein 3-like_AND_PREDICTED: papilin-like [Chrysemys picta bellii]	-2.671596	0	-1.700217	-1.835074	-1.900713
Bre_Locus_8735_Transcript_1/1_Confidence_0.000_Length_393	collagen alpha-1 chain_AND_PREDICTED: collagen alpha-4(VI) chain [Gallus gallus]	-2.682882	0	-1.654045	-1.999441	-1.765828
BR_Locus_171_Transcript_2/2_Confidence_0.500_Length_478	collagen alpha-6 chain_AND_Collagen alpha-6(VI) chain [Crassostrea gigas]	-2.88947	0	-1.551825	-1.848516	-1.559104
Bre_Locus_6715_Transcript_1/2_Confidence_0.667_Length_551	interleukin-17d precursor_AND_PREDICTED: uncharacterized protein LOC101857312 [Aplysia californica]	-2.768814	0	-1.958139	-1.731915	-1.395434
BV_Locus_7264_Transcript_3/5_Confidence_0.188_Length_2314	tyrosinase-like protein tyr-3_AND_Putative tyrosinase-like protein tyr-3 [Crassostrea gigas]	-2.377376	0	-2.702362	-3.348396	-2.85071
BB_Locus_34891_Transcript_3/5_Confidence_0.800_Length_2064	tyrosinase-like protein tyr-3_AND_Putative tyrosinase-like protein tyr-3 [Crassostrea gigas]	-2.416713	0	-2.801188	-3.382849	-2.596861
cdhitest_out_287492	thrombospondin type 1 domain containing protein_AND_Thrombospondin type 1 domain containing protein [Brugia malayi]	-1.384135	0	-1.376098	-2.05798	-1.545417
BR_Locus_838_Transcript_7/10_Confidence_0.071_Length_242	serpin b10_AND_PREDICTED: serpin B4-like [Aplysia californica]	-1.647619	0	-1.416395	-2.1989	-1.679997
BBVBR_Locus_2632_Transcript_5/17_Confidence_0.250_Length_260	leukocyte elastase inhibitor-like isoform x1_AND_Leukocyte elastase inhibitor [Dicentrarchus labrax]	-1.751249	0	-1.487964	-2.421378	-1.797564
BR_Locus_3669_Transcript_2/3_Confidence_0.933_Length_318	serpin b6-like_AND_PREDICTED: serpin B6-like [Aplysia californica]	-1.501776	0	-1.280905	-2.094507	-1.408658
BR_Locus_14673_Transcript_2/2_Confidence_0.250_Length_861	latent-transforming growth factor beta-binding protein 4-like_AND_PREDICTED: cell death abnormality protein 1-like [Aplysia californica]	-2.291823	0	-1.874331	-2.966085	-2.089611
BV_Locus_1822_Transcript_9/9_Confidence_0.143_Length_781	leukocyte elastase inhibitor_AND_PREDICTED: serpin B3-like [Aplysia californica]	-2.051776	0	-1.867126	-2.67247	-1.938101
cdhitest_out_230881	superoxide dismutase_AND_superoxide dismutase [Dictyostelium discoideum AX4]	-2.628551	0	-2.069022	-2.979559	-2.213821
BR_Locus_14845_Transcript_1/1_Confidence_0.000_Length_206	serine protease inhibitor family protein_AND_unnamed protein product [Mus musculus]	-2.476541	0	-1.815929	-2.733557	-2.023433
cdhitest_out_283969	proteinase inhibitor i4 serpin_AND_PREDICTED: serpin B6-like [Aplysia californica]	-1.992757	0	-1.620384	-2.365754	-1.598341
BV_Locus_2908_Transcript_23/26_Confidence_0.064_Length_678	proteinase inhibitor i4 serpin_AND_PREDICTED: serpin B6-like [Aplysia californica]	-1.852644	0	-1.484361	-2.264656	-1.54439
BR_Locus_761_Transcript_1/5_Confidence_0.357_Length_696	mannose-binding lectin isoform 2_AND_PREDICTED: C-type lectin domain family 11 member A-like [Aplysia californica]	-2.709947	0	-2.203542	-3.287956	-2.303513
BR_Locus_62360_Transcript_1/1_Confidence_0.000_Length_744	low-density lipoprotein receptor-related protein 1-like_AND_PREDICTED: sushi, nidogen and EGF-like domain-containing protein 1-like isoform X2 [Aplysia californica]	-1.8226	0	-1.292952	-2.21816	-1.495282
BV_Locus_11659_Transcript_1/2_Confidence_0.667_Length_435	superoxide dismutase_AND_hypothetical protein TBLA_0G02000 [Tetrapisispora blattae CBS 6284]	-2.724989	0	-2.155498	-3.047936	-2.409891
Bre_Locus_2825_Transcript_1/5_Confidence_0.333_Length_850	c-type lectin domain family 3 member a-like_AND_PREDICTED: C-type lectin domain family 3 member A-like [Aplysia californica]	-2.731896	0	-2.167664	-3.109022	-2.512522
BBVBR_Locus_2632_Transcript_7/17_Confidence_0.292_Length_612	serpin b4-like_AND_PREDICTED: serpin B3-like [Aplysia californica]	-2.018934	0	-1.707635	-2.389158	-1.918034
cdhitest_out_11090	leukocyte elastase inhibitor_AND_PREDICTED: serpin B3-like [Aplysia californica]	-2.137061	0	-1.757696	-2.469	-1.980139
Bre_Locus_2825_Transcript_4/5_Confidence_0.250_Length_1107	c-type lectin domain family 11 member a-like_AND_PREDICTED: C-type lectin domain family 11 member A-like [Aplysia californica]	-2.591228	0	-2.135763	-3.138222	-2.483252
BV_Locus_74045_Transcript_1/1_Confidence_0.000_Length_437	serpin peptidase clade b member 4_AND_PREDICTED: serpin B4-like [Aplysia californica]	-2.518346	0	-2.039651	-2.245279	-1.591438
BB_Locus_10419_Transcript_1/2_Confidence_0.667_Length_387	tyrosinase-like protein tyr-3_AND_PREDICTED: putative tyrosinase-like protein tyr-3-like [Aplysia californica]	-2.109152	0	-1.535874	-1.777891	-1.401752
BR_Locus_25330_Transcript_2/2_Confidence_0.000_Length_416	low quality protein: alpha-amylase 2b-like_AND_PREDICTED: LOW QUALITY PROTEIN: alpha-amylase 2B-like [Aplysia californica]	-2.136018	0	-1.509843	-1.841323	-1.341184
cdhitest_out_3420	3-hydroxybutyrate dehydrogenase-like_AND_PREDICTED: uncharacterized protein LOC101863664 [Aplysia californica]	-2.702077	0	-1.777026	-2.426681	-1.563798
BB_Locus_1469_Transcript_4/15_Confidence_0.526_Length_743	sialic acid binding lectin_AND_Complement C1q-like protein 4 [Crassostrea gigas]	-1.902835	0	-1.499865	-1.984002	-1.192358
Bre_Locus_446_Transcript_31/50_Confidence_0.190_Length_653	serpin b4-like_AND_PREDICTED: serpin B3-like [Aplysia californica]	-1.955187	0	-1.4725	-2.19586	-1.434705
cdhitest_out_5271	hemagglutinin amebocyte aggregation factor_AND_dermatopontin 3 [Biomphalaria glabrata]	-2.275855	0	-1.675726	-2.466957	-1.567349
BB_Locus_36295_Transcript_3/3_Confidence_0.200_Length_386	c-type lectin_AND_PREDICTED: perlucin-like [Musca domestica]	-2.180911	0	-1.501329	-2.235292	-1.408324
cdhitest_out_229124	serpin b10_AND_PREDICTED: serpin B4-like [Aplysia californica]	-1.805687	0	-1.432518	-1.933409	-1.440324
BB_Locus_2439_Transcript_2/5_Confidence_0.444_Length_1057	serine protease inhibitor (serpin family)_AND_predicted protein [Physcomitrella patens]	-2.690305	0	-2.268626	-3.006701	-2.161187
BV_Locus_1815_Transcript_2/2_Confidence_0.333_Length_1232	serine protease inhibitor (serpin family)_AND_predicted protein [Physcomitrella patens]	-2.779726	0	-2.311722	-2.965117	-2.305122
BV_Locus_1815_Transcript_1/2_Confidence_0.500_Length_1157	proteinase inhibitor i4 serpin_AND_predicted protein [Physcomitrella patens]	-2.722727	0	-2.278675	-2.877943	-2.254287
Bre_Locus_318_Transcript_1/4_Confidence_0.357_Length_1726	proteinase inhibitor i4 serpin_AND_hypothetical protein LOTGIDRAFT_129913, partial [Lottia gigantea]	-2.688656	0	-2.275815	-2.946883	-2.221531
BB_Locus_1469_Transcript_7/15_Confidence_0.632_Length_850	sialic acid binding lectin_AND_Complement C1q-like protein 4 [Crassostrea gigas]	-2.20694	0	-1.769109	-2.34456	-1.613276
BB_Locus_1710_Transcript_4/29_Confidence_0.220_Length_609	proteinase inhibitor i4 serpin_AND_PREDICTED: serpin B6-like [Aplysia californica]	-1.924512	0	-1.624748	-2.187896	-1.48538
BBVBR_Locus_2632_Transcript_13/17_Confidence_0.375_Length_924	leukocyte elastase inhibitor_AND_PREDICTED: serpin B4-like [Aplysia californica]	-2.19102	0	-1.767162	-2.427404	-1.633291
Bre_Locus_1045_Transcript_13/13_Confidence_0.655_Length_398	serine protease inhibitor_AND_PREDICTED: serpin B6-like [Aplysia californica]	-1.736609	0	-1.500496	-1.974188	-1.580406
BR_Locus_14673_Transcript_1/2_Confidence_0.750_Length_837	keratin-associated protein 16-1-like_AND_PREDICTED: cell death abnormality protein 1-like [Aplysia californica]	-2.269015	0	-1.918774	-2.505823	-2.087325
Bre_Locus_6093_Transcript_10/11_Confidence_0.440_Length_558	leukocyte elastase inhibitor-like_AND_PREDICTED: serpin B6-like [Aplysia californica]	-1.96418	0	-1.593384	-2.049499	-1.703889
cdhitest_out_86119	perlucin-like partial_AND_PREDICTED: perlucin-like [Musca domestica]	-2.773862	0	-2.453715	-3.019312	-2.478529
Bre_Locus_14277_Transcript_1/2_Confidence_0.333_Length_770	dipeptidase 1-like_AND_PREDICTED: dipeptidase 1-like [Aplysia californica]	-2.200946	0	-1.906229	-2.310776	-1.969188
Bre_Locus_27775_Transcript_1/1_Confidence_0.000_Length_219	chorion peroxidase-like_AND_PREDICTED: chorion peroxidase-like [Aplysia californica]	-2.042484	0	-1.97869	-2.190561	-1.820385
BR_Locus_509_Transcript_3/8_Confidence_0.256_Length_286	pulmonary surfactant-associated protein d-like_AND_Aggrecan core protein, partial [Crassostrea gigas]	-2.996452	0	-1.908884	-2.733722	-2.148627
BV_Locus_42727_Transcript_1/1_Confidence_0.000_Length_538	tyrosinase-like protein tyr-3_AND_hypothetical protein LOTGIDRAFT_166196 [Lottia gigantea]	-2.044028	0	-1.492826	-1.951177	-1.405174
cdhitest_out_221986	galactose-specific c-type_AND_PREDICTED: perlucin-like [Aplysia californica]	-2.274848	0	-1.63556	-2.256824	-1.693305
BV_Locus_17992_Transcript_2/3_Confidence_0.400_Length_385	c-type mannose receptor 2-like_AND_PREDICTED: perlucin-like protein-like, partial [Musca domestica]	-2.669223	0	-1.8066	-2.56422	-1.862325
Bre_Locus_20487_Transcript_1/2_Confidence_0.333_Length_488	monoamine oxidase_AND_APLY_APLKURecName: Full=Aplysianin-A; Flags: Precursor	-2.358602	0	-1.67587	-2.287483	-1.907524
BR_Locus_3284_Transcript_2/2_Confidence_0.600_Length_221	angiotensin-converting enzyme_AND_hypothetical protein LOTGIDRAFT_161404 [Lottia gigantea]	-2.408493	0	-1.615711	-2.324338	-1.888833
BB_Locus_23668_Transcript_2/3_Confidence_0.333_Length_1250	c-binding protein_AND_hypothetical protein LOTGIDRAFT_232648 [Lottia gigantea]	-2.371651	0	-1.725997	-2.488094	-2.014701
Bre_Locus_42545_Transcript_1/1_Confidence_0.000_Length_821	ovalbumin-related protein y-like_AND_hypothetical protein LOTGIDRAFT_129913, partial [Lottia gigantea]	-2.289056	0	-1.563273	-1.988646	-1.882006
Bre_Locus_710_Transcript_1/4_Confidence_0.500_Length_769	selectin partial_AND_selectin 1, partial [Biomphalaria glabrata]	-3.254572	0	-2.259601	-2.84247	-2.471645
BR_Locus_1242_Transcript_3/6_Confidence_0.333_Length_1053	c-type lectin domain family 11 member a-like_AND_PREDICTED: C-type lectin domain family 11 member A-like [Aplysia californica]	-3.236869	0	-2.25411	-2.96639	-2.456748
BV_Locus_58974_Transcript_1/1_Confidence_0.000_Length_515	c-type lectin_AND_C-type lectin [Ruditapes philippinarum]	-1.751194	0	-1.32783	-1.59879	-1.417704
cdhitest_out_116469	axoneme-associated protein mst101 -like_AND_PREDICTED: uncharacterized protein LOC101861283 [Aplysia californica]	-2.547535	0	-1.852829	-2.072565	-1.902621
cdhitest_out_224327	PREDICTED: mucin-2-like_AND_PREDICTED: mucin-2-like [Ficedula albicollis]	-2.157501	0	-1.316033	-1.589412	-2.120253
BB_Locus_44019_Transcript_2/5_Confidence_0.800_Length_642	cysteine-rich motor neuron 1_AND_hypothetical protein CAPTEDRAFT_139607, partial [Capitella teleta]	-2.134946	0	-1.461764	-1.646734	-1.95351
Bre_Locus_13728_Transcript_2/2_Confidence_0.333_Length_552	angiotensin-converting enzyme_AND_PREDICTED: angiotensin-converting enzyme-like [Aplysia californica]	-2.307598	0	-1.657268	-1.877849	-2.193274
BR_Locus_3903_Transcript_1/2_Confidence_0.333_Length_548	von willebrand factor d and egf domain-containing_AND_seraf-like protein [Oncorhynchus mykiss]	-2.181377	0	-1.768203	-2.49725	-2.620002
Bre_Locus_23538_Transcript_1/1_Confidence_0.000_Length_243	latent-transforming growth factor beta-binding protein 4-like_AND_PREDICTED: uncharacterized protein LOC101863156 [Aplysia californica]	-2.129674	0	-1.809054	-2.343285	-2.335233
BBVBR_Locus_9129_Transcript_4/5_Confidence_0.643_Length_496	pulmonary surfactant-associated protein d-like isoform x2_AND_C-type mannose receptor 2 [Crassostrea gigas]	-2.573415	0	-1.919707	-2.26518	-2.831605
BV_Locus_721_Transcript_5/6_Confidence_0.214_Length_561	pulmonary surfactant-associated protein d-like isoform x2_AND_BTB/POZ domain-containing protein 6 [Crassostrea gigas]	-2.541438	0	-1.903135	-2.382664	-2.729821
BBVBR_Locus_9129_Transcript_2/5_Confidence_0.500_Length_498	pulmonary surfactant-associated protein d-like isoform x1_AND_Aggrecan core protein, partial [Crassostrea gigas]	-2.591599	0	-1.912121	-2.367018	-2.750767
BR_Locus_3012_Transcript_2/3_Confidence_0.600_Length_1025	antistasin-like protein_AND_antistasin-like protein [Haliotis discus discus]	-2.192764	0	-1.583454	-1.967661	-2.208374
BR_Locus_89_Transcript_4/17_Confidence_0.312_Length_1819	developmentally regulated albumen gland_AND_BgLBP/BPI1 [Biomphalaria glabrata]	-2.713292	0	-1.860439	-2.505799	-2.622888
BR_Locus_89_Transcript_1/17_Confidence_0.150_Length_1145	developmentally regulated albumen gland_AND_BgLBP/BPI1 [Biomphalaria glabrata]	-2.718016	0	-1.847489	-2.500914	-2.609422
BV_Locus_137_Transcript_1/18_Confidence_0.162_Length_1263	bactericidal permeability increasing protein_AND_BgLBP/BPI1 [Biomphalaria glabrata]	-2.746907	0	-1.866801	-2.521249	-2.618908
cdhitest_out_219765	developmentally regulated albumen gland_AND_BgLBP/BPI1 [Biomphalaria glabrata]	-2.766992	0	-1.96858	-2.618198	-2.698099
BBVBR_Locus_1011_Transcript_12/12_Confidence_0.167_Length_1198	bactericidal permeability increasing protein_AND_BgLBP/BPI1 [Biomphalaria glabrata]	-2.70009	0	-1.929617	-2.567824	-2.666591
BR_Locus_89_Transcript_14/17_Confidence_0.312_Length_1588	developmentally regulated albumen gland_AND_BgLBP/BPI1 [Biomphalaria glabrata]	-2.658367	0	-1.862376	-2.530657	-2.610622
BV_Locus_137_Transcript_2/18_Confidence_0.149_Length_1762	bactericidal permeability increasing protein_AND_BgLBP/BPI1 [Biomphalaria glabrata]	-2.692124	0	-1.876518	-2.545704	-2.641712
BV_Locus_137_Transcript_17/18_Confidence_0.108_Length_970	bactericidal permeability-increasing_AND_BgLBP/BPI1 [Biomphalaria glabrata]	-2.765028	0	-1.907497	-2.592157	-2.669013
BB_Locus_626_Transcript_10/10_Confidence_0.286_Length_1652	bactericidal permeability increasing protein_AND_BgLBP/BPI1 [Biomphalaria glabrata]	-2.686462	0	-1.869283	-2.518184	-2.660132
Bre_Locus_62_Transcript_12/18_Confidence_0.074_Length_417	developmentally regulated albumen gland_AND_BgLBP/BPI1 [Biomphalaria glabrata]	-2.667456	0	-1.810814	-2.617154	-2.738701
Bre_Locus_62_Transcript_3/18_Confidence_0.234_Length_1456	developmentally regulated albumen gland_AND_BgLBP/BPI1 [Biomphalaria glabrata]	-2.619706	0	-1.829284	-2.53217	-2.686944
BV_Locus_137_Transcript_6/18_Confidence_0.297_Length_1608	bactericidal permeability increasing protein_AND_BgLBP/BPI1 [Biomphalaria glabrata]	-2.676019	0	-1.866598	-2.577419	-2.704081
Bre_Locus_62_Transcript_13/18_Confidence_0.064_Length_400	developmentally regulated albumen gland_AND_BgLBP/BPI1 [Biomphalaria glabrata]	-2.612508	0	-1.8839	-2.588728	-2.692925
Bre_Locus_62_Transcript_16/18_Confidence_0.255_Length_1372	bactericidal permeability increasing protein_AND_BgLBP/BPI1 [Biomphalaria glabrata]	-2.672158	0	-1.918903	-2.611238	-2.738706
Bre_Locus_62_Transcript_17/18_Confidence_0.138_Length_1140	bactericidal permeability increasing protein_AND_BgLBP/BPI1 [Biomphalaria glabrata]	-2.673743	0	-1.924359	-2.627406	-2.708824
BV_Locus_137_Transcript_18/18_Confidence_0.149_Length_1328	bactericidal permeability increasing protein_AND_BgLBP/BPI1 [Biomphalaria glabrata]	-2.686439	0	-1.939652	-2.581468	-2.711846
Bre_Locus_62_Transcript_8/18_Confidence_0.255_Length_1056	bactericidal permeability increasing protein_AND_BgLBP/BPI1 [Biomphalaria glabrata]	-2.630499	0	-1.861064	-2.530736	-2.640034
BR_Locus_509_Transcript_4/8_Confidence_0.385_Length_465	pulmonary surfactant-associated protein d-like_AND_Low affinity immunoglobulin epsilon Fc receptor [Crassostrea gigas]	-2.621213	0	-1.874307	-2.386073	-2.530672
BB_Locus_5512_Transcript_2/6_Confidence_0.275_Length_381	collectin-10 precursor_AND_Aggrecan core protein, partial [Crassostrea gigas]	-2.514472	0	-1.86379	-2.252578	-2.408075
BB_Locus_5512_Transcript_6/6_Confidence_0.200_Length_514	aggrecan core partial_AND_Aggrecan core protein, partial [Crassostrea gigas]	-2.537262	0	-1.895927	-2.263541	-2.496421
BR_Locus_53882_Transcript_1/1_Confidence_0.000_Length_456	cubilin- partial_AND_PREDICTED: cubilin-like [Saccoglossus kowalevskii]	-2.078577	0	-1.655475	-2.045978	-1.942043
BR_Locus_89_Transcript_7/17_Confidence_0.037_Length_334	developmentally regulated albumen gland_AND_BgLBP/BPI1 [Biomphalaria glabrata]	-2.895859	0	-2.173657	-2.887143	-2.85901
cdhitest_out_16978	angiotensin-converting enzyme_AND_PREDICTED: angiotensin-converting enzyme-like [Aplysia californica]	-2.305828	0	-1.653191	-2.244904	-2.134953
cdhitest_out_226438	axoneme-associated protein mst101 -like_AND_PREDICTED: axoneme-associated protein mst101(2)-like [Aplysia californica]	-2.097943	0	-1.316506	-2.29985	-2.267364
Bre_Locus_42995_Transcript_1/2_Confidence_0.333_Length_361	atp synthase_AND_hypothetical protein IALB_3145 [Ignavibacterium album JCM 16511]	-1.538759	0	-2.104099	-2.831617	-2.940731
Bre_Locus_57931_Transcript_2/3_Confidence_0.400_Length_897	tyramine beta-hydroxylase_AND_hypothetical protein LOTGIDRAFT_191156 [Lottia gigantea]	-1.57008	-1.258778	-1.104734	-2.78137	0
BV_Locus_10315_Transcript_1/1_Confidence_0.000_Length_738	probable glutathione s-transferase 7-like_AND_PREDICTED: glutathione S-transferase 3-like [Aplysia californica]	-1.227617	-1.392067	-1.574257	-2.765634	0
BR_Locus_4659_Transcript_2/13_Confidence_0.429_Length_879	sigma class glutathione-s-transferase 2_AND_PREDICTED: glutathione S-transferase 3-like [Aplysia californica]	-1.163466	-1.142375	-1.159452	-1.890539	0
BB_Locus_65491_Transcript_1/1_Confidence_0.000_Length_261	nad h:quinone oxidoreductase-like protein_AND_PREDICTED: uncharacterized protein LOC101862225 [Aplysia californica]	-1.225009	-1.296763	-1.200193	-2.087024	0
Bre_Locus_10572_Transcript_1/1_Confidence_0.000_Length_385	flavoprotein_AND_PREDICTED: expressed hypothetical protein-like [Saccoglossus kowalevskii]	-1.370239	-1.23052	-1.119792	-2.030394	0
cdhitest_out_268597	cytochrome p450 2u1-like_AND_PREDICTED: cytochrome P450 2U1-like [Aplysia californica]	-1.72675	-1.542433	-1.513953	-2.301889	0
BB_Locus_11580_Transcript_2/4_Confidence_0.667_Length_459	cysteine-rich motor neuron 1_AND_PREDICTED: von Willebrand factor C domain-containing protein 2-like [Aplysia californica]	-1.356017	-1.153663	-1.373466	-1.817697	0
BB_Locus_11580_Transcript_1/4_Confidence_0.417_Length_527	cysteine-rich motor neuron 1_AND_PREDICTED: von Willebrand factor C domain-containing protein 2-like [Aplysia californica]	-1.3736	-1.100367	-1.264875	-1.930413	0
BB_Locus_8311_Transcript_1/3_Confidence_0.833_Length_1179	sequestosome 1-like_AND_PREDICTED: uncharacterized protein LOC101862794 [Aplysia californica]	-1.489583	-1.291498	-1.609163	-1.632338	0
BR_Locus_27960_Transcript_6/7_Confidence_0.545_Length_806	basic form of pathogenesis-related protein 1-like_AND_pathogen-related protein 1 [Nepenthes mirabilis]	-1.22722	-1.284877	-1.803963	-1.334366	0
cdhitest_out_249421	pg1 homology to homo sapiens_AND_permease [Lactobacillus jensenii]	-2.768628	-1.428153	-2.263753	0	0
cdhitest_out_7093	proteinase inhibitor i4 serpin_AND_PREDICTED: serpin B6-like [Aplysia californica]	-1.400131	0	-1.262871	-1.884458	0
BV_Locus_1822_Transcript_5/9_Confidence_0.381_Length_737	serpin b4-like_AND_PREDICTED: serpin B3-like [Aplysia californica]	-2.040216	0	-1.483667	-2.209983	0
Bre_Locus_446_Transcript_30/50_Confidence_0.190_Length_795	serpin b4-like_AND_PREDICTED: serpin B3-like [Aplysia californica]	-1.836657	0	-1.471114	-1.979123	0
BV_Locus_13655_Transcript_1/4_Confidence_0.667_Length_747	c-type lectin domain family 4 member f-like_AND_PREDICTED: perlucin-like [Aplysia californica]	-1.898682	0	-1.566293	-2.204032	0
Bre_Locus_446_Transcript_32/50_Confidence_0.171_Length_787	serpin b4-like_AND_PREDICTED: serpin B3-like [Aplysia californica]	-1.356673	0	-1.232142	-1.545631	0
cdhitest_out_225487	collagen alpha-2 chain-like_AND_Collagen alpha-1III chain precursor [Rana catesbeiana]	-1.387428	0	-1.212504	-1.419379	0
BR_Locus_4298_Transcript_4/7_Confidence_0.750_Length_924	receptor tyrosine kinase_AND_fibrinogen-related molecule [Biomphalaria glabrata]	-1.646104	0	-1.675682	-1.32989	0
BBVBR_Locus_28963_Transcript_2/3_Confidence_0.750_Length_736	basic form of pathogenesis-related protein 1-like_AND_pathogen-related protein 1 [Nepenthes mirabilis]	-1.261627	0	-1.94447	-1.414994	0
BBVBR_Locus_31755_Transcript_2/4_Confidence_0.800_Length_673	PREDICTED: buccalin-like_AND_PREDICTED: buccalin-like [Aplysia californica]	-2.292849	0	-1.247622	-1.280725	0
BB_Locus_2525_Transcript_1/7_Confidence_0.417_Length_263	PREDICTED: uncharacterized protein LOC101863664_AND_PREDICTED: uncharacterized protein LOC101863664 [Aplysia californica]	-2.461786	0	-1.693757	-2.098997	0
cdhitest_out_74490	gram negative bacteria binding protein 2_AND_gram-negative bacteria binding protein [Biomphalaria glabrata]	-1.92665	0	-1.307242	-1.678011	0
BR_Locus_2324_Transcript_1/1_Confidence_0.000_Length_459	gastric intrinsic factor-like_AND_PREDICTED: gastric intrinsic factor-like [Aplysia californica]	-1.87021	0	-1.177006	-1.562583	0
cdhitest_out_120248	vitellogenin_AND_PREDICTED: VITellogenin structural genes (yolk protein genes) family member (vit-1)-like [Saccoglossus kowalevskii]	0	0	-1.138462	-1.38331	-1.794909
BBVBR_Locus_9223_Transcript_6/8_Confidence_0.318_Length_234	papilin-like isoform x1_AND_PREDICTED: papilin-like isoform X6 [Haplochromis burtoni]	0	0	-1.390732	-2.169364	-2.353362
BBVBR_Locus_9223_Transcript_3/8_Confidence_0.500_Length_217	proline-rich extensin-like family protein_AND_hypothetical protein [Mycobacterium xenopi]	0	0	-1.406744	-2.500885	-2.055017
Bre_Locus_7513_Transcript_17/18_Confidence_0.485_Length_1186	endonuclease-reverse transcriptase_AND_endonuclease-reverse transcriptase [Bombyx mori]	0	0	-1.281232	-2.141157	-1.775142
cdhitest_out_91208	PREDICTED: melanophilin_AND_PREDICTED: melanophilin [Latimeria chalumnae]	0	0	-1.24246	-1.915125	-1.664825
Bre_Locus_7513_Transcript_16/18_Confidence_0.545_Length_926	endonuclease-reverse transcriptase_AND_endonuclease-reverse transcriptase [Bombyx mori]	0	0	-1.299601	-1.855257	-1.806767
cdhitest_out_220168	hemoglobin_AND_haemoglobin type 1 [Biomphalaria glabrata]	0	0	-1.284339	-1.659854	-1.317498
BR_Locus_427_Transcript_23/27_Confidence_0.288_Length_724	haemoglobin type 1_AND_haemoglobin type 1 [Biomphalaria glabrata]	0	0	-1.247628	-1.593509	-1.39916
BBVBR_Locus_27054_Transcript_10/11_Confidence_0.200_Length_488	multiple epidermal growth factor-like domains 10_AND_Tyrosine-protein phosphatase non-receptor type 13 [Crassostrea gigas]	0	0	-1.543662	-1.282556	-1.225861
cdhitest_out_27124	endothelial cells scavenger receptor_AND_Multiple epidermal growth factor-like domains 10 [Crassostrea gigas]	0	0	-1.512987	-1.442007	-1.268196
BB_Locus_86099_Transcript_1/1_Confidence_0.000_Length_627	vitellogenin 2_AND_PREDICTED: uncharacterized protein LOC101857918 [Aplysia californica]	-1.160971	0	-1.1538	0	-2.039409
Bre_Locus_36802_Transcript_1/1_Confidence_0.000_Length_606	cd209 antigen-like_AND_PREDICTED: uncharacterized protein LOC101858393 [Aplysia californica]	-2.088866	0	-1.479343	0	-2.278996
Bre_Locus_13014_Transcript_1/1_Confidence_0.000_Length_987	aldo keto reductase_AND_PREDICTED: norsolorinic acid reductase-like isoform X2 [Aplysia californica]	0	-1.123751	0	-2.047401	-1.632511
BBVBR_Locus_2314_Transcript_1/6_Confidence_0.375_Length_381	macrophage mannose receptor 1-like_AND_PREDICTED: macrophage mannose receptor 1-like [Aplysia californica]	-1.547873	-1.07636	0	-1.539355	0
cdhitest_out_244015	l-threonine 3-dehydrogenase_AND_PREDICTED: L-idonate 5-dehydrogenase-like isoform X1 [Aplysia californica]	-1.721214	-1.107178	0	-1.8356	0
BB_Locus_77196_Transcript_1/1_Confidence_0.000_Length_345	neutral cholesterol ester hydrolase 1-like_AND_PREDICTED: neutral cholesterol ester hydrolase 1-like [Aplysia californica]	-1.250915	-1.170565	0	-1.48905	0
cdhitest_out_114630	macrophage mannose receptor 1-like_AND_PREDICTED: macrophage mannose receptor 1-like [Aplysia californica]	-1.367971	-1.09556	0	-1.568656	0
Bre_Locus_10982_Transcript_1/1_Confidence_0.000_Length_328	cytochrome p450 2u1-like_AND_PREDICTED: cytochrome P450 2U1-like [Aplysia californica]	-1.548323	-1.236156	0	-1.643491	0
cdhitest_out_27992	sam-dependent methlyltransferase_AND_PREDICTED: caffeoyl-CoA O-methyltransferase 1-like isoform X1 [Aplysia californica]	-1.868068	-1.409831	0	-2.336453	0
cdhitest_out_163998	caffeoyl- o-methyltransferase 1-like isoform x1_AND_PREDICTED: caffeoyl-CoA O-methyltransferase 1-like isoform X1 [Aplysia californica]	-1.708196	-1.320364	0	-2.102578	0
Bre_Locus_27826_Transcript_1/1_Confidence_0.000_Length_524	ab hydrolase superfamily_AND_PREDICTED: AB hydrolase superfamily protein C1039.03-like [Aplysia californica]	-1.472866	-1.184471	0	-1.975429	0
BBVBR_Locus_16949_Transcript_1/3_Confidence_0.750_Length_894	sigma class glutathione-s-transferase 2_AND_sigma class glutathione-s-transferase 2 [Haliotis discus discus]	0	-1.206373	-1.23653	-1.764361	0
cdhitest_out_4924	sigma class glutathione-s-transferase 2_AND_PREDICTED: glutathione S-transferase 3-like [Aplysia californica]	0	-1.277825	-1.207479	-2.233035	0
BB_Locus_927_Transcript_8/14_Confidence_0.600_Length_877	sigma class glutathione-s-transferase 2_AND_PREDICTED: glutathione S-transferase 3-like [Aplysia californica]	0	-1.150935	-1.099645	-1.785625	0
BR_Locus_4659_Transcript_10/13_Confidence_0.500_Length_974	glutathione s-transferase 3-like_AND_PREDICTED: glutathione S-transferase 3-like [Aplysia californica]	0	-1.200792	-1.120594	-1.832238	0
BBVBR_Locus_1167_Transcript_11/16_Confidence_0.529_Length_604	glutathione s-transferase_AND_PREDICTED: glutathione S-transferase-like [Aplysia californica]	0	-1.135033	-1.196197	-1.919677	0
BB_Locus_27952_Transcript_1/1_Confidence_0.000_Length_459	tyrosinase-like protein tyr-3_AND_PREDICTED: putative tyrosinase-like protein tyr-3-like [Aplysia californica]	-1.405758	0	0	-1.748263	-1.370361
cdhitest_out_87395	tyrosinase-like protein tyr-3_AND_hypothetical protein LOTGIDRAFT_166196 [Lottia gigantea]	-1.435356	0	0	-1.707722	-1.570221
Bre_Locus_80537_Transcript_1/1_Confidence_0.500_Length_351	protein mig- isoform c_AND_protein C37C3.6a [Brugia malayi]	-1.311125	0	0	-1.497432	-1.545362
cdhitest_out_104223	PREDICTED: uncharacterized protein LOC101861012_AND_PREDICTED: uncharacterized protein LOC101861012 [Aplysia californica]	-1.787666	0	0	-1.454368	-1.284892
BR_Locus_6575_Transcript_1/2_Confidence_0.375_Length_1362	PREDICTED: uncharacterized protein LOC101846445_AND_PREDICTED: uncharacterized protein LOC101846445 [Aplysia californica]	-1.686013	0	0	-1.363825	-1.23467
BBVBR_Locus_59_Transcript_150/181_Confidence_0.011_Length_509	transcript antisense to ribosomal rna protein_AND_transcript antisense to ribosomal RNA protein [Ajellomyces capsulatus H88]	-2.369682	0	-1.255675	0	0
BB_Locus_37880_Transcript_1/1_Confidence_0.000_Length_263	kazal-type serine proteinase inhibitor 4_AND_Kazal-type serine proteinase inhibitor 3 [Fenneropenaeus chinensis]	-2.469694	0	-1.240925	0	0
BR_Locus_1096_Transcript_1/5_Confidence_0.600_Length_527	kazal-type serine proteinase inhibitor 1_AND_hepatopancreas kazal-type proteinase inhibitor [Penaeus monodon]	-2.783113	0	-1.328218	0	0
cdhitest_out_176801	protein prqfv-amide precursor_AND_protein PRQFV-amide precursor [Aplysia californica]	-2.254423	0	-1.301369	0	0
Bre_Locus_28540_Transcript_1/1_Confidence_0.000_Length_541	serpin 2_AND_PREDICTED: serpin B4-like [Aplysia californica]	-2.170757	0	-1.292927	0	0
cdhitest_out_253892	cell wall-associated hydrolase_AND_hypothetical protein [Staphylococcus aureus]	-2.173689	0	-1.30988	0	0
BV_Locus_8265_Transcript_2/3_Confidence_0.400_Length_1089	viral a-type inclusion protein_AND_viral A-type inclusion protein [Trichomonas vaginalis G3]	-1.446122	0	-1.140412	0	0
BB_Locus_22804_Transcript_4/4_Confidence_0.562_Length_1036	fibrinogen-related protein_AND_fibrinogen-related molecule [Biomphalaria glabrata]	-1.570862	0	-1.0973	0	0
cdhitest_out_7394	tyramine beta-hydroxylase-like_AND_PREDICTED: dopamine beta-hydroxylase-like [Aplysia californica]	-1.119463	0	-1.198687	0	0
cdhitest_out_231182	fibrinolytic isozyme c-like_AND_PREDICTED: fibrinolytic enzyme, isozyme C-like [Aplysia californica]	-1.35177	0	-1.473871	0	0
cdhitest_out_235094	tenascin-r-like_AND_PREDICTED: tenascin-R-like [Aplysia californica]	-1.499266	0	-1.400025	0	0
Bre_Locus_6_Transcript_52/86_Confidence_0.010_Length_655	rrna promoter binding protein_AND_hypothetical protein TSTA_040370 [Talaromyces stipitatus ATCC 10500]	-1.56671	0	-1.456028	0	0
BB_Locus_25826_Transcript_3/6_Confidence_0.700_Length_638	multiple epidermal growth factor-like domains protein 6_AND_fibrinogen-related molecule [Biomphalaria glabrata]	-1.615312	0	-1.482154	0	0
BR_Locus_4298_Transcript_2/7_Confidence_0.688_Length_733	multiple epidermal growth factor-like domains protein 6_AND_fibrinogen-related molecule [Biomphalaria glabrata]	-1.561373	0	-1.43255	0	0
BR_Locus_79624_Transcript_1/1_Confidence_0.000_Length_791	glutamate carboxypeptidase 2-like_AND_hypothetical protein LOTGIDRAFT_185795 [Lottia gigantea]	-1.393652	0	-1.269102	0	0
BR_Locus_4298_Transcript_3/7_Confidence_0.750_Length_842	multiple epidermal growth factor-like domains protein 6_AND_fibrinogen-related molecule [Biomphalaria glabrata]	-1.48029	0	-1.430385	0	0
Bre_Locus_9925_Transcript_7/7_Confidence_0.179_Length_997	multiple epidermal growth factor-like domains protein 6_AND_fibrinogen-related molecule [Biomphalaria glabrata]	-1.575417	0	-1.504022	0	0
cdhitest_out_69897	glycoprotein-n-acetylgalactosamine 3-beta-galactosyltransferase 1_AND_PREDICTED: glycoprotein-N-acetylgalactosamine 3-beta-galactosyltransferase 1-like [Aplysia californica]	-1.324876	0	-1.263248	0	0
BV_Locus_11495_Transcript_2/8_Confidence_0.643_Length_567	multiple epidermal growth factor-like domains protein 6_AND_fibrinogen-related molecule [Biomphalaria glabrata]	-1.666117	0	-1.463509	0	0
BV_Locus_11495_Transcript_6/8_Confidence_0.786_Length_847	multiple epidermal growth factor-like domains protein 6_AND_fibrinogen-related molecule [Biomphalaria glabrata]	-1.635923	0	-1.444892	0	0
Bre_Locus_4454_Transcript_2/3_Confidence_0.333_Length_488	fibrinogen-related molecule_AND_fibrinogen-related molecule [Biomphalaria glabrata]	-1.668072	0	-1.486401	0	0
BV_Locus_11495_Transcript_4/8_Confidence_0.786_Length_781	multiple epidermal growth factor-like domains protein 6_AND_fibrinogen-related molecule [Biomphalaria glabrata]	-1.746534	0	-1.474754	0	0
BV_Locus_64137_Transcript_9/9_Confidence_0.083_Length_350	fibrinogen c domain-containing protein 1-a-like_AND_PREDICTED: tenascin-R-like [Aplysia californica]	-1.418033	0	-1.208214	0	0
BV_Locus_138926_Transcript_1/1_Confidence_0.000_Length_345	neuronal acetylcholine receptor subunit alpha-6-like_AND_PREDICTED: acetylcholine receptor subunit alpha-like 1-like [Aplysia californica]	-1.865765	0	0	0	-2.123313
BR_Locus_69687_Transcript_1/1_Confidence_0.000_Length_461	thioester-containing protein_AND_thioester-containing protein [Euphaedusa tau]	-1.543384	0	0	0	-1.631921
BV_Locus_156049_Transcript_1/1_Confidence_1.000_Length_206	kda protein in cryb1 5 region_AND_hypothetical protein [Bacillus thuringiensis serovar chinensis CT-43]	-2.166468	0	0	0	-2.220098
BR_Locus_134543_Transcript_1/1_Confidence_1.000_Length_206	hypothetical protein LOTGIDRAFT_136858_AND_hypothetical protein LOTGIDRAFT_136858 [Lottia gigantea]	-1.749271	0	0	0	-1.810046
cdhitest_out_226490	hypothetical protein CGI_10000046_AND_hypothetical protein CGI_10000046 [Crassostrea gigas]	-1.598742	0	0	0	-1.54952
BB_Locus_2495_Transcript_1/1_Confidence_0.000_Length_236	neuropilin-1a-like isoform x2_AND_PREDICTED: mucin-5AC-like [Aplysia californica]	-1.202059	0	0	0	-1.990043
BR_Locus_3506_Transcript_1/1_Confidence_0.000_Length_277	PREDICTED: uncharacterized protein LOC101852598, partial_AND_PREDICTED: uncharacterized protein LOC101852598, partial [Aplysia californica]	-1.267899	0	0	0	-2.048405
BB_Locus_463_Transcript_1/1_Confidence_0.714_Length_417	inactive carboxypeptidase-like protein x2-like_AND_PREDICTED: mucin-5AC-like [Aplysia californica]	-1.262165	0	0	0	-2.040691
BBVBR_Locus_55001_Transcript_1/1_Confidence_0.000_Length_905	isoform b_AND_PREDICTED: mucin-5AC-like [Aplysia californica]	-1.353946	0	0	0	-1.981964
BV_Locus_9840_Transcript_1/1_Confidence_0.000_Length_905	macrophage mannose receptor 1-like_AND_PREDICTED: mucin-5AC-like [Aplysia californica]	-1.385174	0	0	0	-2.07775
Bre_Locus_41740_Transcript_1/1_Confidence_0.000_Length_272	beta- -_AND_PREDICTED: UDP-GalNAc:beta-1,3-N-acetylgalactosaminyltransferase 1-like [Aplysia californica]	-1.382145	0	0	0	-2.086496
BR_Locus_26265_Transcript_1/1_Confidence_0.000_Length_1334	vitellogenin_AND_vitellogenin [Haliotis discus hannai]	0	0	0	-1.54579	-2.130211
BB_Locus_30135_Transcript_1/1_Confidence_0.000_Length_1685	PREDICTED: uncharacterized protein LOC101851992_AND_PREDICTED: uncharacterized protein LOC101851992 [Aplysia californica]	0	0	0	-1.315957	-1.659484
BB_Locus_31769_Transcript_1/1_Confidence_0.000_Length_876	PREDICTED: uncharacterized protein LOC101851992_AND_PREDICTED: uncharacterized protein LOC101851992 [Aplysia californica]	0	0	0	-1.409537	-1.791595
BB_Locus_71722_Transcript_14/21_Confidence_0.688_Length_1427	PREDICTED: melanophilin_AND_PREDICTED: melanophilin [Latimeria chalumnae]	0	0	0	-1.433523	-1.825263
cdhitest_out_121788	PREDICTED: melanophilin_AND_PREDICTED: melanophilin [Latimeria chalumnae]	0	0	0	-1.577637	-1.823654
cdhitest_out_258887	isoform c_AND_papilin, putative [Pediculus humanus corporis]	0	0	0	-1.533887	-1.751398
BB_Locus_2997_Transcript_2/4_Confidence_0.571_Length_450	lactase-phlorizin hydrolase_AND_hypothetical protein LOTGIDRAFT_174304 [Lottia gigantea]	0	0	0	-1.361594	-1.514592
BV_Locus_10869_Transcript_5/8_Confidence_0.667_Length_394	isoform c_AND_papilin, isoform C [Drosophila melanogaster]	0	0	0	-1.68947	-1.895794
BV_Locus_10869_Transcript_3/8_Confidence_0.417_Length_409	isoform c_AND_papilin, isoform C [Drosophila melanogaster]	0	0	0	-1.701795	-1.869847
Bre_Locus_58732_Transcript_1/1_Confidence_0.000_Length_502	atp-binding cassette sub-family b member mitochondrial-like_AND_PREDICTED: ATP-binding cassette sub-family B member 6, mitochondrial-like [Aplysia californica]	0	0	0	-1.36427	-1.473852
BR_Locus_5081_Transcript_12/15_Confidence_0.538_Length_1046	PREDICTED: uncharacterized protein LOC101856976_AND_PREDICTED: uncharacterized protein LOC101856976 [Aplysia californica]	0	0	0	-1.611835	-1.667828
BV_Locus_29016_Transcript_2/2_Confidence_0.333_Length_516	phospholipase a2_AND_PA2B_NAJPARecName: Full=Basic phospholipase A2 nigexine; Short=svPLA2; AltName: Full=Phosphatidylcholine 2-acylhydrolase	0	0	0	-1.464994	-1.51432
cdhitest_out_232093	protein kinase domain containing protein_AND_kinase-like protein [Coccomyxa subellipsoidea C-169]	0	0	0	-1.466543	-1.540228
Bre_Locus_20733_Transcript_2/4_Confidence_0.200_Length_357	acetylcholine-binding protein type 1_AND_acetylcholine-binding protein type 1 [Biomphalaria glabrata]	0	0	0	-1.376949	-1.45269
BR_Locus_13793_Transcript_1/1_Confidence_0.000_Length_626	outer dense fiber protein 3_AND_Outer dense fiber protein 3 [Crassostrea gigas]	0	0	0	-1.264954	-1.256652
BR_Locus_6611_Transcript_1/1_Confidence_0.000_Length_677	cytosolic beta-glucosidase_AND_PREDICTED: cytosolic beta-glucosidase-like [Saccoglossus kowalevskii]	0	0	0	-1.532117	-1.517062
BB_Locus_94513_Transcript_1/1_Confidence_0.000_Length_515	atp-binding cassette sub-family b member mitochondrial-like_AND_PREDICTED: ATP-binding cassette sub-family B member 6, mitochondrial-like [Aplysia californica]	0	0	0	-1.740622	-1.686856
Bre_Locus_12799_Transcript_1/3_Confidence_0.667_Length_1031	von willebrand factor_AND_PREDICTED: uncharacterized protein LOC101851992 [Aplysia californica]	0	0	0	-1.452358	-1.288866
BR_Locus_70879_Transcript_1/1_Confidence_0.857_Length_231	platelet endothelial aggregation receptor 1 precursor_AND_fibrinogen-related molecule [Biomphalaria glabrata]	0	0	0	-1.774425	-1.604211
BB_Locus_4219_Transcript_1/1_Confidence_0.000_Length_411	lactase-phlorizin hydrolase-like_AND_hypothetical protein DAPPUDRAFT_243998 [Daphnia pulex]	0	0	0	-1.510336	-1.361263
Bre_Locus_31973_Transcript_1/1_Confidence_0.000_Length_361	af515461_1fibrinogen related protein precursor_AND_AF515461_1fibrinogen related protein 3.3 precursor [Biomphalaria glabrata]	0	0	0	-1.921182	-1.535845
BBVBR_Locus_14885_Transcript_3/4_Confidence_0.500_Length_539	norsolorinic acid reductase-like isoform x2_AND_PREDICTED: norsolorinic acid reductase-like isoform X2 [Aplysia californica]	0	0	0	-2.089266	-1.329607
BB_Locus_7539_Transcript_6/6_Confidence_0.200_Length_928	achain x-ray structure of acetylcholine binding protein_AND_acetylcholine-binding protein type 2 [Biomphalaria glabrata]	0	0	0	-1.716548	-1.16978
Bre_Locus_5565_Transcript_4/4_Confidence_0.167_Length_451	pedal peptide neuropeptide precursor 2 mldpeptide_AND_PREDICTED: buccalin-like [Aplysia californica]	-2.242017	0	0	-1.447388	0
BBVBR_Locus_12809_Transcript_1/7_Confidence_0.600_Length_1150	versicolorin reductase-like_AND_PREDICTED: versicolorin reductase-like [Aplysia californica]	-1.608852	0	0	-1.518465	0
cdhitest_out_13750	macrophage mannose receptor 1-like_AND_PREDICTED: macrophage mannose receptor 1-like [Aplysia californica]	-1.560717	0	0	-1.443858	0
BB_Locus_2546_Transcript_1/2_Confidence_0.600_Length_928	macrophage mannose receptor 1-like_AND_PREDICTED: collectin-12-like [Aplysia californica]	-1.337289	0	0	-1.214193	0
BV_Locus_555_Transcript_14/19_Confidence_0.522_Length_916	sialic acid binding lectin_AND_Complement C1q-like protein 4 [Crassostrea gigas]	-1.25544	0	0	-1.304738	0
BB_Locus_12671_Transcript_1/2_Confidence_0.333_Length_413	cystine knot toxin_AND_PREDICTED: uncharacterized protein LOC101851059 isoform X1 [Aplysia californica]	-1.20374	0	0	-1.267305	0
Bre_Locus_1620_Transcript_1/7_Confidence_0.219_Length_525	macrophage mannose receptor 1-like_AND_PREDICTED: macrophage mannose receptor 1-like [Aplysia californica]	-1.503922	0	0	-1.544476	0
BBVBR_Locus_2314_Transcript_3/6_Confidence_0.500_Length_418	macrophage mannose receptor 1-like_AND_PREDICTED: macrophage mannose receptor 1-like [Aplysia californica]	-1.44028	0	0	-1.465119	0
BBVBR_Locus_2314_Transcript_5/6_Confidence_0.375_Length_412	macrophage mannose receptor 1-like_AND_PREDICTED: macrophage mannose receptor 1-like [Aplysia californica]	-1.459576	0	0	-1.469011	0
Bre_Locus_1620_Transcript_6/7_Confidence_0.188_Length_966	macrophage mannose receptor 1-like_AND_PREDICTED: collectin-12-like [Aplysia californica]	-1.408404	0	0	-1.422221	0
Bre_Locus_5117_Transcript_1/3_Confidence_0.800_Length_977	cytochrome p450 27c1-like_AND_hypothetical protein LOTGIDRAFT_235674 [Lottia gigantea]	-1.394545	0	0	-1.380047	0
BV_Locus_36455_Transcript_2/4_Confidence_0.789_Length_586	hypothetical protein NEMVEDRAFT_v1g144002_AND_hypothetical protein NEMVEDRAFT_v1g144002 [Nematostella vectensis]	-1.56025	0	0	-1.735625	0
cdhitest_out_238857	hypothetical protein M569_02034, partial_AND_hypothetical protein M569_02034, partial [Genlisea aurea]	-1.751059	0	0	-1.921701	0
cdhitest_out_229858	PREDICTED: collectin-12-like_AND_PREDICTED: collectin-12-like [Aplysia californica]	-1.415082	0	0	-1.610214	0
cdhitest_out_206581	n-acetylated-alpha-linked acidic dipeptidase 2_AND_hypothetical protein LOTGIDRAFT_185795 [Lottia gigantea]	-1.35948	0	0	-1.572042	0
BR_Locus_18403_Transcript_1/2_Confidence_0.667_Length_201	3-ketoacyl- mitochondrial_AND_PREDICTED: 3-ketoacyl-CoA thiolase, mitochondrial-like [Aplysia californica]	-1.168143	0	0	-1.367659	0
BV_Locus_471_Transcript_1/2_Confidence_0.333_Length_1607	endoglucanase-like isoform x1_AND_PREDICTED: endoglucanase-like isoform X1 [Aplysia californica]	-1.13165	0	0	-1.503044	0
BB_Locus_15035_Transcript_1/1_Confidence_0.000_Length_525	l-threonine 3-dehydrogenase_AND_PREDICTED: L-idonate 5-dehydrogenase-like isoform X1 [Aplysia californica]	-1.670787	0	0	-2.021984	0
BB_Locus_42983_Transcript_1/1_Confidence_0.000_Length_506	eosinophil peroxidase_AND_PREDICTED: peroxidasin-like [Aplysia californica]	-1.285272	0	0	-1.609959	0
BR_Locus_24204_Transcript_1/1_Confidence_0.000_Length_408	ab hydrolase superfamily_AND_PREDICTED: AB hydrolase superfamily protein C1039.03-like [Aplysia californica]	-1.421534	0	0	-1.805306	0
cdhitest_out_54229	leucine-rich repeat family protein_AND_PREDICTED: pollen-specific leucine-rich repeat extensin-like protein 1-like [Cicer arietinum]	-1.286781	0	0	-2.468643	0
BR_Locus_17316_Transcript_1/1_Confidence_0.000_Length_289	fumarylacetoacetate hydrolase domain-containing protein 2-like_AND_PREDICTED: fumarylacetoacetate hydrolase domain-containing protein 2-like [Aplysia californica]	-1.188202	0	0	-2.041396	0
BB_Locus_56800_Transcript_1/8_Confidence_0.500_Length_425	sulfotransferase 1c4_AND_PREDICTED: sulfotransferase family cytosolic 1B member 1-like [Aplysia californica]	-1.302697	0	0	-2.004749	0
BB_Locus_49867_Transcript_1/1_Confidence_0.000_Length_494	fumarylacetoacetate hydrolase domain-containing protein 2a_AND_PREDICTED: fumarylacetoacetate hydrolase domain-containing protein 2-like [Aplysia californica]	-1.164057	0	0	-1.890914	0
BV_Locus_12816_Transcript_4/4_Confidence_0.143_Length_557	aldo keto reductase_AND_PREDICTED: norsolorinic acid reductase-like isoform X2 [Aplysia californica]	-1.162249	0	0	-1.87768	0
cdhitest_out_222294	pe-pgrs family protein_AND_hypothetical protein CGI_10004968 [Crassostrea gigas]	0	-2.06437	0	-2.645161	0
cdhitest_out_93944	amiloride-sensitive sodium channel subunit gamma_AND_hypothetical protein LOTGIDRAFT_218777 [Lottia gigantea]	0	-1.438278	0	-1.432347	0
BB_Locus_10526_Transcript_2/3_Confidence_0.333_Length_327	sulfotransferase family cytosolic 1b member 1_AND_PREDICTED: sulfotransferase family cytosolic 1B member 1-like [Aplysia californica]	0	-1.20348	0	-1.867927	0
BB_Locus_47745_Transcript_1/1_Confidence_0.000_Length_307	carboxylesterase 1c-like_AND_PREDICTED: cholinesterase-like [Aplysia californica]	0	-1.299727	0	-2.199751	0
cdhitest_out_83919	carboxylesterase 1c-like_AND_PREDICTED: acetylcholinesterase-like [Aplysia californica]	0	-1.380737	0	-2.274064	0
BB_Locus_2293_Transcript_1/1_Confidence_0.000_Length_211	carboxylesterase 1c-like_AND_PREDICTED: acetylcholinesterase-like [Aplysia californica]	0	-1.367146	0	-2.254058	0
BBVBR_Locus_43159_Transcript_1/1_Confidence_0.000_Length_261	carboxylesterase 1c-like_AND_PREDICTED: neuroligin-4, X-linked-like isoform X1 [Aplysia californica]	0	-1.263382	0	-2.397995	0
Bre_Locus_1689_Transcript_1/3_Confidence_0.333_Length_951	carboxylesterase 1c-like_AND_PREDICTED: acetylcholinesterase-like [Aplysia californica]	0	-1.288689	0	-2.655288	0
Bre_Locus_13223_Transcript_1/1_Confidence_0.000_Length_327	beta-ig-h3 fasciclin_AND_beta-Ig-H3/fasciclin [Nostoc punctiforme PCC 73102]	0	-1.094391	0	-2.204914	0
BV_Locus_2646_Transcript_3/3_Confidence_0.222_Length_938	triple helix repeat-containing collagen_AND_hypothetical protein, partial [Paenibacillus elgii]	0	0	-1.115525	-1.868252	0
cdhitest_out_98947	triple helix repeat-containing collagen_AND_conserved hypothetical protein [Culex quinquefasciatus]	0	0	-1.061429	-1.805705	0
BV_Locus_2646_Transcript_2/3_Confidence_0.778_Length_897	triple helix repeat-containing collagen_AND_triple helix repeat-containing collagen [Paenibacillus terrae HPL-003]	0	0	-1.095619	-1.771557	0
Bre_Locus_2977_Transcript_1/3_Confidence_0.455_Length_1076	triple helix repeat-containing collagen_AND_hypothetical protein, partial [Paenibacillus sp. Aloe-11]	0	0	-1.121111	-1.811243	0
BB_Locus_4396_Transcript_1/4_Confidence_0.875_Length_952	triple helix repeat-containing collagen_AND_hypothetical protein, partial [Paenibacillus sp. Aloe-11]	0	0	-1.104956	-1.764531	0
cdhitest_out_224471	multiple epidermal growth factor-like domains 10_AND_hypothetical protein LOTGIDRAFT_216788 [Lottia gigantea]	0	0	-1.169751	-1.87449	0
BV_Locus_71_Transcript_18/56_Confidence_0.028_Length_304	haemoglobin type 2_AND_haemoglobin type 2 [Biomphalaria glabrata]	0	0	-1.237305	-1.889741	0
BB_Locus_81_Transcript_5/126_Confidence_0.028_Length_502	haemoglobin type 2_AND_haemoglobin type 2 [Biomphalaria glabrata]	0	0	-1.137714	-1.733025	0
Bre_Locus_330_Transcript_33/40_Confidence_0.095_Length_908	haemoglobin type 2_AND_haemoglobin type 2 [Biomphalaria glabrata]	0	0	-1.190697	-1.78443	0
BB_Locus_3885_Transcript_1/1_Confidence_0.000_Length_443	fibrinogen-related protein_AND_fibrinogen-related protein 3.3 [Biomphalaria glabrata]	0	0	-1.252764	-1.85188	0
Bre_Locus_2617_Transcript_1/1_Confidence_0.000_Length_788	toll-like receptor_AND_PREDICTED: uncharacterized protein LOC101845288 [Aplysia californica]	0	0	-1.287239	-1.786682	0
BBVBR_Locus_6054_Transcript_4/8_Confidence_0.179_Length_862	2-domain hemoglobin_AND_haemoglobin type 2 [Biomphalaria glabrata]	0	0	-1.255853	-1.741632	0
BB_Locus_81_Transcript_21/126_Confidence_0.053_Length_3005	haemoglobin type 2_AND_haemoglobin type 2 [Biomphalaria glabrata]	0	0	-1.291107	-1.788496	0
BR_Locus_427_Transcript_15/27_Confidence_0.305_Length_1369	haemoglobin type 1_AND_haemoglobin type 1 [Biomphalaria glabrata]	0	0	-1.238716	-1.726633	0
BB_Locus_1438_Transcript_3/14_Confidence_0.160_Length_807	haemoglobin type 2_AND_haemoglobin type 2 [Biomphalaria glabrata]	0	0	-1.181415	-1.667675	0
BV_Locus_383_Transcript_28/34_Confidence_0.282_Length_1356	haemoglobin type 2_AND_haemoglobin type 2 [Biomphalaria glabrata]	0	0	-1.244205	-1.752772	0
BB_Locus_81_Transcript_17/126_Confidence_0.019_Length_1374	b chain crystal structure of cytoglobin: the fourth globin type discovered in man displays heme hexa-coordination_AND_haemoglobin type 2 [Biomphalaria glabrata]	0	0	-1.193124	-1.674691	0
BV_Locus_71_Transcript_24/56_Confidence_0.083_Length_1868	haemoglobin type 2_AND_haemoglobin type 2 [Biomphalaria glabrata]	0	0	-1.186007	-1.705807	0
Bre_Locus_1167_Transcript_2/3_Confidence_0.667_Length_860	2-domain hemoglobin_AND_haemoglobin type 2 [Biomphalaria glabrata]	0	0	-1.223382	-1.76232	0
BV_Locus_4500_Transcript_1/1_Confidence_0.000_Length_944	prostaglandin reductase 1-like_AND_PREDICTED: prostaglandin reductase 1-like isoform X1 [Aplysia californica]	0	0	-1.102682	-1.981241	0
BR_Locus_58477_Transcript_1/1_Confidence_0.000_Length_302	fibrinogen-related protein_AND_fibrinogen-related protein 3.3 [Biomphalaria glabrata]	0	0	-1.212548	-2.184897	0
BBVBR_Locus_8442_Transcript_2/3_Confidence_0.500_Length_803	PREDICTED: uncharacterized protein LOC101845779_AND_PREDICTED: uncharacterized protein LOC101845779 [Aplysia californica]	0	0	-1.170149	-2.227464	0
BR_Locus_9718_Transcript_5/6_Confidence_0.250_Length_533	glutathione s-transferase omega-1-like_AND_PREDICTED: glutathione S-transferase omega-1-like [Aplysia californica]	0	0	-1.060923	-2.059648	0
cdhitest_out_225805	dentin sialophospho_AND_PREDICTED: dentin sialophosphoprotein-like [Aplysia californica]	0	0	-1.161278	-2.270417	0
cdhitest_out_102556	glutathione s-transferase omega-1-like_AND_PREDICTED: glutathione S-transferase omega-1-like [Aplysia californica]	0	0	-1.089489	-2.281964	0
Bre_Locus_23105_Transcript_7/7_Confidence_0.000_Length_1134	p- partial_AND_Multidrug resistance protein 3 [Crassostrea gigas]	0	0	-1.279356	-1.434164	0
BV_Locus_4741_Transcript_1/1_Confidence_0.000_Length_503	quinone oxidoreductase_AND_PREDICTED: quinone oxidoreductase-like [Aplysia californica]	0	0	-1.292688	-1.681467	0
BV_Locus_151482_Transcript_1/1_Confidence_1.000_Length_269	leucine-rich repeat family protein_AND_hypothetical protein [Mycobacterium xenopi]	0	0	-1.389041	-1.809465	0
Bre_Locus_1439_Transcript_19/29_Confidence_0.340_Length_2501	hemoglobin_AND_haemoglobin type 1 [Biomphalaria glabrata]	0	0	-1.216355	-1.584288	0
BB_Locus_81_Transcript_6/126_Confidence_0.025_Length_754	haemoglobin type 2_AND_haemoglobin type 2 [Biomphalaria glabrata]	0	0	-1.226246	-1.637256	0
Bre_Locus_330_Transcript_31/40_Confidence_0.056_Length_553	haemoglobin type 2_AND_haemoglobin type 2 [Biomphalaria glabrata]	0	0	-1.252385	-1.659092	0
BB_Locus_81_Transcript_16/126_Confidence_0.061_Length_2814	haemoglobin type 2_AND_haemoglobin type 2 [Biomphalaria glabrata]	0	0	-1.296547	-1.722767	0
BBVBR_Locus_1301_Transcript_14/15_Confidence_0.286_Length_1178	haemoglobin type 2_AND_haemoglobin type 2 [Biomphalaria glabrata]	0	0	-1.213817	-1.60041	0
BBVBR_Locus_79_Transcript_66/74_Confidence_0.034_Length_1187	cytoglobin_AND_haemoglobin type 1 [Biomphalaria glabrata]	0	0	-1.22643	-1.618946	0
cdhitest_out_220852	haemoglobin type 2_AND_haemoglobin type 2 [Biomphalaria glabrata]	0	0	-1.152165	-1.583453	0
Bre_Locus_1399_Transcript_1/4_Confidence_0.667_Length_287	haemoglobin type 2_AND_haemoglobin type 2 [Biomphalaria glabrata]	0	0	-1.239771	-1.699625	0
BB_Locus_2946_Transcript_3/6_Confidence_0.727_Length_909	haemoglobin type 2_AND_haemoglobin type 2 [Biomphalaria glabrata]	0	0	-1.180216	-1.601507	0
Bre_Locus_330_Transcript_25/40_Confidence_0.056_Length_1031	haemoglobin type 2_AND_haemoglobin type 2 [Biomphalaria glabrata]	0	0	-1.216671	-1.651024	0
cdhitest_out_380	haemoglobin type 2_AND_haemoglobin type 2 [Biomphalaria glabrata]	0	0	-1.215146	-1.651111	0
BV_Locus_375_Transcript_2/9_Confidence_0.235_Length_990	haemoglobin type 2_AND_haemoglobin type 2 [Biomphalaria glabrata]	0	0	-1.232269	-1.685712	0
cdhitest_out_82004	haemoglobin type 1_AND_haemoglobin type 1 [Biomphalaria glabrata]	0	0	-1.210458	-1.654853	0
BBVBR_Locus_1301_Transcript_9/15_Confidence_0.333_Length_1113	haemoglobin type 2_AND_haemoglobin type 2 [Biomphalaria glabrata]	0	0	-1.289047	-1.760356	0
BB_Locus_81_Transcript_54/126_Confidence_0.040_Length_1097	haemoglobin type 1_AND_haemoglobin type 1 [Biomphalaria glabrata]	0	0	-1.247054	-1.703559	0
Bre_Locus_330_Transcript_34/40_Confidence_0.063_Length_954	haemoglobin type 2_AND_haemoglobin type 2 [Biomphalaria glabrata]	0	0	-1.224849	-1.670558	0
BBVBR_Locus_1301_Transcript_13/15_Confidence_0.429_Length_961	haemoglobin type 2_AND_haemoglobin type 2 [Biomphalaria glabrata]	0	0	-1.156653	-1.57701	0
BBVBR_Locus_1301_Transcript_6/15_Confidence_0.286_Length_1056	haemoglobin type 2_AND_haemoglobin type 2 [Biomphalaria glabrata]	0	0	-1.244844	-1.696932	0
Bre_Locus_1167_Transcript_1/3_Confidence_0.667_Length_793	2-domain hemoglobin_AND_haemoglobin type 2 [Biomphalaria glabrata]	0	0	-1.247286	-1.699717	0
cdhitest_out_149858	hemoglobin_AND_haemoglobin type 1 [Biomphalaria glabrata]	0	0	-1.211987	-1.533176	0
BBVBR_Locus_79_Transcript_70/74_Confidence_0.007_Length_419	haemoglobin type 2_AND_haemoglobin type 2 [Biomphalaria glabrata]	0	0	-1.205645	-1.520254	0
BBVBR_Locus_79_Transcript_64/74_Confidence_0.051_Length_1062	cytoglobin_AND_haemoglobin type 1 [Biomphalaria glabrata]	0	0	-1.236072	-1.577639	0
cdhitest_out_248579	endochitinase 2-like isoform x1_AND_hypothetical protein LOTGIDRAFT_139184, partial [Lottia gigantea]	0	0	-1.299492	-1.597173	0
