# Supplementary material for: A Shift from Cellular to Humoral Responses Contributes to Innate Immune Memory in the Vector Snail Biomphalaria glabrata
Source: PLoS Pathog. 2016 Jan 6;12(1):e1005361. doi: 10.1371/journal.ppat.1005361 (PMC4703209; doi:10.1371/journal.ppat.1005361)
Supplement: S2 Table — Ratio of expression and mapping annotation were indicated for all the sequences identified as differentially regulated in the plasma comparative proteomic approach. (XLSX) [file ppat.1005361.s003.xlsx]

## Sheet: Resume
All cluster identified in Fig 5. Contening ratio of expression results and mapping annotation.
GID	id	NAME	GWEIGHT	naive	15DPPI	25DPPI	15DPC
EWEIGHT				1.000000	1.000000	1.000000	1.000000
GENE4X	spot 1316	Actin1, Hemagglutinin/amebocyte 821, Glycogen synthase	1.000000	0.000000	0.000000	0.000000	1.000000
GENE5X	spot 4004	Fatty acid bindin protein h8	1.000000	1.000000	0.000000	0.000000	2.720000
GENE9X	spot 5214	B-1,3-glucan-binding, C-type lectin 357	1.000000	0.000000	1.000000	1.370000	1.310000
GENE19X	spot 8006	GST mu-3, Hemagglutinin/amebocyte 35403, Hemagglutinin/amebocyte 19302	1.000000	0.000000	1.000000	2.350000	1.950000
GENE12X	spot 1803	C-type-lectin, Chitinase, Gperox, Gperox3, NA	1.000000	1.000000	5.000000	3.800000	7.400000
GENE13X	spot 7101	Mannose receptor c 2, Glutamate-tRNA, NA	1.000000	1.000000	2.000000	1.310000	1.750000
GENE24X	spot 7307	C-type lectin 2573	1.000000	1.000000	2.710000	-1.050000	5.360000
GENE20X	spot 2206	B chain acetylcholine binding, C-type lectin 357	1.000000	1.000000	24.280000	10.740000	9.440000
GENE14X	spot 3002	Thymosin isoform 1, Chitinase 1	1.000000	1.000000	6.700000	4.980000	4.610000
GENE15X	spot 3008	B chain acetylcholine binding, actin, actin1	1.000000	1.000000	3.810000	3.000000	4.000000
GENE18X	spot 7009	GST mu-3, Hemagglutinin/amebocyte 35403, Hemagglutinin/amebocyte 19302	1.000000	1.000000	1.635000	89.490000	84.590000
GENE26X	spot 1106	Ovipostatin, Na	1.000000	1.000000	1.670000	1.450000	-1.670000
GENE28X	spot 0005	Calcium binding	1.000000	1.000000	1.040000	1.090000	-1.920000
GENE8X	spot 5213	B-1,3-glucan-binding, C-type lectin 357	1.000000	0.000000	1.000000	-1.030000	-1.190000
GENE10X	spot 6214	C-type lectin 357	1.000000	0.000000	1.000000	-1.730000	-1.440000
GENE23X	spot 1008	Heat-responsive protein 12, C-type lectin 27203_22, C-type lectin 27203_17,Schistosomin-like	1.000000	1.000000	1.770000	-1.190000	-1.060000
GENE11X	spot 7216	Na	1.000000	0.000000	1.000000	0.000000	-4.500000
GENE2X	spot 6009	Na	1.000000	0.000000	0.000000	1.000000	-1.170000
GENE22X	spot 0012	C-type lectin 2573	1.000000	1.000000	-2.560000	-9.090000	-1.080000
GENE21X	spot 2311	Actin, actin, actin1	1.000000	1.000000	-1.280000	-5.000000	-1.510000
GENE17X	spot 2002	PGRP1	1.000000	1.000000	-3.700000	-2.630000	-1.750000
GENE25X	spot 1001	Fatty acid binding	1.000000	1.000000	-2.940000	-2.270000	-6.670000
GENE27X	spot 2101	Thioredoxin peroxydase, Alpha-amylase	1.000000	1.000000	-1.920000	-1.560000	-5.000000
GENE0X	spot 1314	Proteinase inhibitor i4 Serpin, Hemagglutinin/amebocyte 821, actin	1.000000	1.000000	-2.040000	0.000000	-1.300000
GENE1X	spot 7315	Aldolase, Astascin family, Biomphalysin	1.000000	1.000000	-1.260000	0.000000	0.000000
GENE3X	spot 3208	B-1,3-glucan-binding, C-type lectin 357	1.000000	1.000000	0.000000	-3.840000	0.000000
GENE16X	spot 1004	Schistosomin-like, Na, Na	1.000000	1.000000	-11.110000	-14.280000	0.000000
GENE6X	spot 0504	Collagen alpha1	1.000000	1.000000	0.000000	0.000000	0.000000
GENE7X	spot 1009	PGRP1	1.000000	1.000000	0.000000	0.000000	0.000000

## Sheet: Cluster 1
GID	id	NAME	GWEIGHT	naive	15DPPI	25DPPI	15DPC
GENE4X	spot 1316	Actin1, Hemagglutinin/amebocyte 821, Glycogen synthase	1.000000	0.000000	0.000000	0.000000	1.000000
GENE5X	spot 4004	Fatty acid bindin protein h8	1.000000	1.000000	0.000000	0.000000	2.720000

## Sheet: 2
GENE9X	spot 5214	B-1,3-glucan-binding, C-type lectin 357	1.000000	0.000000	1.000000	1.370000	1.310000
GENE19X	spot 8006	GST mu-3, Hemagglutinin/amebocyte 35403, Hemagglutinin/amebocyte 19302	1.000000	0.000000	1.000000	2.350000	1.950000
GENE12X	spot 1803	C-type-lectin, Chitinase, Gperox, Gperox3, NA	1.000000	1.000000	5.000000	3.800000	7.400000
GENE13X	spot 7101	Mannose receptor c 2, Glutamate-tRNA, NA	1.000000	1.000000	2.000000	1.310000	1.750000
GENE24X	spot 7307	C-type lectin 2573	1.000000	1.000000	2.710000	-1.050000	5.360000
GENE20X	spot 2206	B chain acetylcholine binding, C-type lectin 357	1.000000	1.000000	24.280000	10.740000	9.440000
GENE14X	spot 3002	Thymosin isoform 1, Chitinase 1	1.000000	1.000000	6.700000	4.980000	4.610000
GENE15X	spot 3008	B chain acetylcholine binding, actin, actin1	1.000000	1.000000	3.810000	3.000000	4.000000

## Sheet: 3
GID	id	NAME	GWEIGHT	naive	15DPPI	25DPPI	15DPC
GENE18X	spot 7009	GST mu-3, Hemagglutinin/amebocyte 35403, Hemagglutinin/amebocyte 19302	1.000000	1.000000	1.635000	89.490000	84.590000
GENE26X	spot 1106	Ovipostatin, Na	1.000000	1.000000	1.670000	1.450000	-1.670000
GENE28X	spot 0005	Calcium binding	1.000000	1.000000	1.040000	1.090000	-1.920000
GENE8X	spot 5213	B-1,3-glucan-binding, C-type lectin 357	1.000000	0.000000	1.000000	-1.030000	-1.190000
GENE10X	spot 6214	C-type lectin 357	1.000000	0.000000	1.000000	-1.730000	-1.440000
GENE23X	spot 1008	Heat-responsive protein 12, C-type lectin 27203_22, C-type lectin 27203_17,Schistosomin-like	1.000000	1.000000	1.770000	-1.190000	-1.060000
GENE11X	spot 7216	Na	1.000000	0.000000	1.000000	0.000000	-4.500000
GENE2X	spot 6009	Na	1.000000	0.000000	0.000000	1.000000	-1.170000

## Sheet: 4
GID	id	NAME	GWEIGHT	naive	15DPPI	25DPPI	15DPC
GENE22X	spot 0012	C-type lectin 2573	1.000000	1.000000	-2.560000	-9.090000	-1.080000
GENE21X	spot 2311	Actin, actin, actin1	1.000000	1.000000	-1.280000	-5.000000	-1.510000
GENE17X	spot 2002	PGRP1	1.000000	1.000000	-3.700000	-2.630000	-1.750000
GENE25X	spot 1001	Fatty acid binding	1.000000	1.000000	-2.940000	-2.270000	-6.670000
GENE27X	spot 2101	Thioredoxin peroxydase, Alpha-amylase	1.000000	1.000000	-1.920000	-1.560000	-5.000000
GENE0X	spot 1314	Proteinase inhibitor i4 Serpin, Hemagglutinin/amebocyte 821, actin	1.000000	1.000000	-2.040000	0.000000	-1.300000
GENE1X	spot 7315	Aldolase, Astascin family, Biomphalysin	1.000000	1.000000	-1.260000	0.000000	0.000000
GENE3X	spot 3208	B-1,3-glucan-binding, C-type lectin 357	1.000000	1.000000	0.000000	-3.840000	0.000000
GENE16X	spot 1004	Schistosomin-like, Na, Na	1.000000	1.000000	-11.110000	-14.280000	0.000000
GENE6X	spot 0504	Collagen alpha1	1.000000	1.000000	0.000000	0.000000	0.000000
GENE7X	spot 1009	PGRP1	1.000000	1.000000	0.000000	0.000000	0.000000
