# Supplementary material for: A Shift from Cellular to Humoral Responses Contributes to Innate Immune Memory in the Vector Snail Biomphalaria glabrata
Source: PLoS Pathog. 2016 Jan 6;12(1):e1005361. doi: 10.1371/journal.ppat.1005361 (PMC4703209; doi:10.1371/journal.ppat.1005361)
Supplement: S3 Table — Identification numbers (iD), Blast2GO annotation and sequences of forward and reverse primers were indicated for 36 randomly selected transcripts of Naive1/Naive2 RNAseq biological samples. These sequences were used to analyse the correlation between the RNAseq reads per kilobase per million (log2 RPKM) values and the corresponding Q-RT-PCR cycle threshold (Ct) see S1 Fig. (XLSX) [file ppat.1005361.s004.xlsx]

## Sheet: Feuil1
iD	Annotation (Best Blast _AND_ Mean 20 blast)	Forward Primers	Reverse Primers
		Synthesized by ®Eurogentec Belgium Sepop Desalted
BBVBR_Locus_32343_Transcript_1/1_Confidence_0.000_Length_508	---NA---	GATCGCCCGTCGAAGAAA	CGACACTTTCGTCATCGTTTG
BBVBR_Locus_6950_Transcript_1/1_Confidence_0.000_Length_364	---NA---	TCTCGCAAGCTGATGCTAAC	ATGAGTATGAACCACCAGCAC
BB_Locus_1654_Transcript_1/1_Confidence_0.000_Length_1317	---NA---	CCTGCATAGCACCCAACATA	CATTCCCTGAACGAGGTAAAGA
BR_Locus_337_Transcript_1/1_Confidence_0.000_Length_579	---NA---	GTCTGTCCTGTGCTTCACTT	TAGCGTCTTGTCCTTGTTGG
Bre_Locus_3846_Transcript_1/1_Confidence_0.000_Length_920	---NA---	GGGAAGGTCTAACTGACACAAT	CCCACTCTCTTGAGCTTTCTT
Bre_Locus_13215_Transcript_1/1_Confidence_0.000_Length_1431	3-ketoacyl- mitochondrial_AND_PREDICTED: 3-ketoacyl-CoA thiolase, mitochondrial-like [Aplysia californica]	ATATGGGCACGGTCGTAATG	CATCTTTCCTTCTGGATGCTCT
Bre_Locus_3648_Transcript_1/1_Confidence_0.000_Length_476	---NA---	GTTTCTGGAGCACACGATTTG	CTGGCGCTTCTTTAGGATGT
cdhitest_out_229399	olfactory receptor 14c36-like_AND_hypothetical protein EgrG_000335800 [Echinococcus granulosus]	GCAATTTCACCCAAGCTCAC	ACTGACCTGCCGAATTAACC
cdhitest_out_233697	superoxide dismutase copper chaperone ccs1_AND_PREDICTED: uncharacterized protein LOC101234868, partial [Hydra vulgaris]	AGTAGGGATAATAGGTCGTGT	CAACTTCATATCCCTTCTACAACA
cdhitest_out_143780	---NA---	AGATTAGACTATTGGGTGGTGAG	TCAACGTCAAGAGCATACCC
cdhitest_out_168739	---NA---	CACCAACACGAGGAGCTTTA	CCAACGTGAACAGGCTATCA
cdhitest_out_216280	---NA---	CCCAGCTCAAGGTATGTTCAA	GGACAGCAAGCAGCAGATAA
cdhitest_out_27719	---NA---	CCTCTGGCATGTGGACTTT	CACGTTCATGCCGTGTTTG
Bre_Locus_115015_Transcript_1/1_Confidence_1.000_Length_234	---NA---	CCTTGCTGCTCTAGTTGCTAA	TTCTCAAGATCTCTGACACAAACA
BR_Locus_4834_Transcript_1/1_Confidence_0.000_Length_921	hemocyanin isoform 1_AND_hemocyanin alphaD-subunit [Helix lucorum]	CAGGACTTACGCTGGTCTTATG	GGCGTCAGTAACGTCAATCT
BB_Locus_17206_Transcript_1/1_Confidence_0.167_Length_604	cellulase_AND_PREDICTED: endoglucanase-like isoform X1 [Aplysia californica]	CACCAGCATCATACCATCCTC	CGCCACTGCTCTGTCTAAAT
BV_Locus_15768_Transcript_3/6_Confidence_0.667_Length_967	suppressor of tumorigenicity protein partial_AND_PREDICTED: transmembrane protease serine 9-like [Aplysia californica]	GGGTCATCCTCAATATCCAG	TAGACAAATTGGAGCCACG
BV_Locus_224_Transcript_2/3_Confidence_0.400_Length_975	glutamine synthetase 2_AND_hypothetical protein LOTGIDRAFT_230064 [Lottia gigantea]	GTCAGCGCAAGTGTTTCT	AGTCTGATGGATGCAACTC
cdhitest_out_172046	dermatopontin 2_AND_Dermatopontin3 [Lymnaea stagnalis]	TGACATTGTGGGACAACAG	GCCGAACCACTAATAACATGA
BB_Locus_121387_Transcript_1/1_Confidence_0.800_Length_221	protein_AND_biomphalysin [Biomphalaria glabrata]	GACATCAATCTTTGTTCCCG	GAAACTCAATCTATGCCTTGGT
BB_Locus_4989_Transcript_4/4_Confidence_0.000_Length_1252	protein_AND_biomphalysin [Biomphalaria glabrata]	TAATTTGTACGTCCAGTCATC	TCTCAATACTATATCCACGGC
BV_Locus_28517_Transcript_1/3_Confidence_1.000_Length_526	heat shock protein 70_AND_heat-shock protein 70 [Biomphalaria glabrata]	CGACCATCAACTTCCACAA	TCAAGGCAACAGGACAAC
cdhitest_out_6885	perlucin-like partial_AND_GJ18255 [Drosophila virilis]	GGGCAATAACAGCAAAGATTC	TATCAACCTCAGCAACGTAAG
BR_Locus_772_Transcript_1/2_Confidence_0.333_Length_383	cystine knot toxin_AND_hypothetical protein CGI_10010255 [Crassostrea gigas]	ATCAATGCCATCGTCTGT	CATTTGTTGGTGCTCCTATTG
BV_Locus_19349_Transcript_1/1_Confidence_0.000_Length_364	fg-gap repeat protein_AND_PREDICTED: uncharacterized protein LOC101847223 [Aplysia californica]	GCACGCTTTCTGGTTACTAT	GCTGCAGAAGTAGTTGAG
BBVBR_Locus_5270_Transcript_1/6_Confidence_0.545_Length_913	dermatopontin 2_AND_dermatopontin 2 [Biomphalaria glabrata]	TCTCGTCCCAGTCGTTG	CCTCTGGTCTACACATGC
BB_Locus_10439_Transcript_15/19_Confidence_0.500_Length_2204	serpin b6 isoform b_AND_PREDICTED: serpin B6-like [Aplysia californica]	TTACTCAATCGGGTCTACT	TGTTTCTCTGACTTGTTAGTGC
BB_Locus_15430_Transcript_1/1_Confidence_0.000_Length_232	mytimacin-2_AND_mytimacin-2 [Mytilus galloprovincialis]	GACATCGACACTGATAGG	CGGAGGTTGTAATGATGGAA
BBVBR_Locus_2613_Transcript_1/3_Confidence_0.667_Length_488	---NA---	TCCTCCACGACTGCTAAA	GATCAGCAAGTGCAAACATC
BBVBR_Locus_10235_Transcript_4/4_Confidence_0.214_Length_417	---NA---	GGAAGCAAGAGACAGATGAAG	GCCACATTTCCACTGAATAGA
BB_Locus_90828_Transcript_2/4_Confidence_0.600_Length_495	cytochrome p450 2u1-like_AND_cytochrome P450 I f2-like protein [Biomphalaria glabrata]	AAGAGAAGGAGTGATGTATG	GAGACAAACCGAATCTGACG
BB_Locus_6229_Transcript_1/1_Confidence_0.000_Length_522	fibrinogen-related protein_AND_fibrinogen-related protein 3.3 [Biomphalaria glabrata]	GACTACCAGAAGTAATCTCT	TCTTGCCAGGTATAACGC
Bre_Locus_8500_Transcript_4/5_Confidence_0.500_Length_600	heat shock protein beta-1_AND_small heat shock protein [Trichinella spiralis]	CTGTGGCTTGTTTCGTCTT	CGGTTGTTCTCTGATGTGATT
BBVBR_Locus_26670_Transcript_1/1_Confidence_0.000_Length_1307	basement membrane-specific heparan sulfate proteoglycan core isoform x1_AND_PREDICTED: basement membrane-specific heparan sulfate proteoglycan core protein-like [Aplysia californica]	AACACTGCTGGACCTTAC	ATCTGCAAGTGACCTCTC
BV_Locus_90596_Transcript_1/1_Confidence_0.000_Length_631	suppressor of cytokine signaling 7_AND_hypothetical protein LOTGIDRAFT_144981, partial [Lottia gigantea]	ACATAGTCTCCATCAAAGGC	TTTATCCAGATTCGTTGTTCGC
cdhitest_out_59302	vascular endothelial growth factor receptor 2-like_AND_PREDICTED: vascular endothelial growth factor receptor 2-like [Aplysia californica]	CGGCTTCACTTCATCTAACAA	GAAATACCAAATTCGTCC
